# Supplementary material for: Re-Expression of Tafazzin Isoforms in TAZ-Deficient C6 Glioma Cells Restores Cardiolipin Composition but Not Proliferation Rate and Alterations in Gene Expression
Source: Front Genet. 2022 Jul 25;13:931017. doi: 10.3389/fgene.2022.931017 (PMC9358009; doi:10.3389/fgene.2022.931017)
Supplement: Supplementary file 5 [file Table1.XLSX]

## Sheet: Transcriptome_taffazin
Supplementary Table 1: Microarray datacomparing C6 with C6 TAZ
ID	C6M Avg (log2)	C6C Avg (log2)	Fold Change	Gene Symbol	Description	Group
TC1300000751.rn.2	15.19	9.45	53.36	Mpz	myelin protein zero	Coding
TC1300000296.rn.2	9.48	4.2	38.87	Fmod	fibromodulin	Coding
TC0300000472.rn.2	10.63	5.87	27.22	Olfml2a	olfactomedin-like 2A	Coding
TC1700001284.rn.2	12.53	8.33	18.42	Tgfbi	transforming growth factor, beta induced	Coding
TC0800002646.rn.2	10.27	6.21	16.7	Islr	immunoglobulin superfamily containing leucine-rich repeat	Coding
TC0X00000916.rn.2	11.57	7.58	15.95	Plp1	proteolipid protein 1	Coding
TC0600001192.rn.2	13.8	9.89	14.96	Fos	FBJ osteosarcoma oncogene	Coding
TC0700003141.rn.2	9.31	5.86	10.92	Enpp2	ectonucleotide pyrophosphatase/phosphodiesterase 2	Coding
TC0200002288.rn.2	9.63	6.42	9.23	Adh7	alcohol dehydrogenase 7 (class IV), mu or sigma polypeptide	Coding
TC1600001279.rn.2	7.89	4.95	7.66	Rgr	retinal G protein coupled receptor	Coding
TC0700000045.rn.2	14.38	11.45	7.62	Pmel	premelanosome protein	Coding
TC1400002106.rn.2	11.77	8.92	7.23	Fgfr3	fibroblast growth factor receptor 3	Coding
TC1400001483.rn.2	8.96	6.16	6.94	Art3	ADP-ribosyltransferase 3	Coding
TC0100001161.rn.2	8.03	5.25	6.84	Zfp36	zinc finger protein 36	Coding
TC1400001504.rn.2	9.46	6.68	6.84	Cxcl1	chemokine (C-X-C motif) ligand 1	Coding
TC0400000630.rn.2	9.73	7.07	6.3	Tmem140	transmembrane protein 140	Coding
TC1900001216.rn.2	11.8	9.14	6.3	Junb	jun B proto-oncogene	Coding
TC1300002154.rn.2	11.61	9.08	5.76	Tgfb2	transforming growth factor, beta 2	Coding
TC1800000272.rn.2	16.76	14.24	5.71	Egr1	early growth response 1	Coding
TC1700001441.rn.2	11.37	8.88	5.64	Ogn	osteoglycin	Coding
TC0200004857.rn.2	14.4	12.08	5.01	Cyr61	cysteine-rich, angiogenic inducer, 61	Coding
TC0800003351.rn.2	11.07	8.75	5	Sema3b	sema domain, immunoglobulin domain (Ig), short basic domain, secreted, (semaphorin) 3B	Coding
TC0800002535.rn.2	7.01	4.7	4.98	RGD1562811	RGD1562811	Coding
TC0100004917.rn.2	8.86	6.56	4.95	Fosb	FBJ osteosarcoma oncogene B	Coding
TC0200000855.rn.2	11.41	9.11	4.95	Cp	ceruloplasmin (ferroxidase)	Coding
TC1600000391.rn.2	12.52	10.24	4.85	Cpe	carboxypeptidase E	Coding
TC1000003697.rn.2	7.04	4.77	4.84	Fbxo47	F-box protein 47	Coding
TC0500001327.rn.2	5.64	3.41	4.68	Olr855	olfactory receptor 855	Coding
TC0500001333.rn.2	5.64	3.41	4.68	Olr855; LOC100910606	olfactory receptor 855 (Olr855), mRNA; ENCODES a protein that exhibits G-protein coupled receptor activity (inferred) AND olfactory receptor activity (inferred) AND INVOLVED IN detection of chemical stimulus involved in sensory perception of smell (inferred) AND G-protein coupled receptor signaling pathway (inferred) AND FOUND IN integral component of membrane (inferred) AND plasma membrane (infe…	Coding
TC0600001305.rn.2	6.45	4.23	4.67	Flrt2	fibronectin leucine rich transmembrane protein 2	Multiple_Complex
TC1700001802.rn.2	13.62	11.4	4.64	Hist1h2bh	histone cluster 1, H2bh	Coding
TC0700002395.rn.2	6.17	3.98	4.58	Eid3	EP300 interacting inhibitor of differentiation 3	Coding
TC0X00002646.rn.2	6.63	4.5	4.4	Plxnb3	plexin B3	Coding
TC1000003088.rn.2	8.42	6.3	4.36	Cd68	Cd68 molecule	Coding
TC0500000401.rn.2	9.69	7.58	4.32	Rragd	Ras-related GTP binding D	Coding
TC0100003458.rn.2	5.18	3.08	4.29	Il33	interleukin 33	Coding
TC1000000306.rn.2	13.89	11.79	4.29	Dusp1	dual specificity phosphatase 1	Coding
TC0300002239.rn.2	5.95	3.85	4.27	Olr1261	olfactory receptor 1261	Coding
TC0400001381.rn.2	7.52	5.46	4.17	Txnrd3	thioredoxin reductase 3	Coding
TC0300001470.rn.2	16.5	14.44	4.16	Thbs1	thrombospondin 1; ENCODES a protein that exhibits transforming growth factor beta binding AND collagen V binding (ortholog) AND extracellular matrix binding (ortholog) AND INVOLVED IN cellular response to growth factor stimulus AND cellular response to tumor necrosis factor AND negative regulation of angiogenesis AND PARTICIPATES IN syndecan signaling pathway AND cell-extracellular matrix signali…	Coding
TC0600002223.rn.2	11.68	9.64	4.09	Id2	inhibitor of DNA binding 2	Coding
TC1700001416.rn.2	12.7	10.7	4	Ogn; LOC100910855	osteoglycin (Ogn), mRNA; osteoglycin [Source:RGD Symbol;Acc:1308171]; INVOLVED IN negative regulation of smooth muscle cell proliferation AND INTERACTS WITH methotrexate (ortholog)	Coding
TC1000003635.rn.2	14.33	12.34	3.99	Ngfr	nerve growth factor receptor	Coding
TC0400003971.rn.2	7.27	5.28	3.97	LOC100912609; Smco3; LOC690830	uncharacterized LOC100912609 [Source:RGD Symbol;Acc:6486012]; single-pass membrane protein with coiled-coil domains 3; INTERACTS WITH aflatoxin B1 (ortholog)	Coding
TC0100001499.rn.2	8.02	6.04	3.95	Plekha4	pleckstrin homology domain containing, family A (phosphoinositide binding specific) member 4	Coding
TC0400003954.rn.2	8.18	6.2	3.95	LOC100912609	uncharacterized LOC100912609 [Source:RGD Symbol;Acc:6486012]	Coding
TC0400003959.rn.2	8.18	6.2	3.95	LOC100912609	uncharacterized LOC100912609 [Source:RGD Symbol;Acc:6486012]	Coding
TC1700001417.rn.2	8.37	6.43	3.84	Omd	osteomodulin	Coding
TC0700003551.rn.2	9.81	7.88	3.83	Chadl	chondroadherin-like; INTERACTS WITH aflatoxin B1 (ortholog) AND ozone (ortholog) AND paracetamol (ortholog)	Coding
TC0X00002606.rn.2	6.7	4.78	3.78	Aff2	Uncharacterized protein; Protein Aff2; AF4/FMR2 family, member 2; ENCODES a protein that exhibits G-quadruplex RNA binding (ortholog) AND INVOLVED IN learning or memory (ortholog) AND regulation of RNA splicing (ortholog) AND ASSOCIATED WITH Fragile X Syndrome (ortholog) AND FOUND IN nuclear speck (ortholog) AND INTERACTS WITH dibutyl phthalate (ortholog) AND fonofos (ortholog) AND parathion (ort…	Coding
TC1500000639.rn.2	15.07	13.15	3.78	Clu	clusterin	Coding
TC0600003031.rn.2	5.77	3.85	3.77	LOC100910102	FOUND IN CatSper complex (ortholog) AND cilium (ortholog) AND INTERACTS WITH progesterone (ortholog)	Coding
TC1700001209.rn.2	5.39	3.5	3.71	Ctsq	cathepsin Q	Coding
TC0300005071.rn.2	7.38	5.49	3.7	LOC100911867; Pnpla7	INVOLVED IN lipid metabolic process (inferred); patatin-like phospholipase domain containing 7	Coding
TC0300002672.rn.2	10.8	8.93	3.65	Dpp7	dipeptidylpeptidase 7	Coding
TSUnmapped00000047.rn.2	8	6.15	3.62	Pex19	peroxisomal biogenesis factor 19	Coding
TC1900001202.rn.2	10.3	8.46	3.58	Ier2	immediate early response 2	Coding
TC1200000977.rn.2	14.2	12.38	3.54	Hsph1	heat shock 105/110 protein 1	Coding
TC0300002875.rn.2	9.59	7.77	3.53	Lcn2	lipocalin 2	Coding
TC0100006300.rn.2	14.16	12.35	3.5	Tpp1	tripeptidyl peptidase I	Coding
TC1600000263.rn.2	11.44	9.66	3.44	Slc27a1	solute carrier family 27 (fatty acid transporter), member 1	Coding
TC1700001442.rn.2	8.74	6.97	3.42	Omd; LOC102550506	osteomodulin (Omd), mRNA; INTERACTS WITH 2 3 7 8-tetrachlorodibenzodioxine AND 3H-1 2-dithiole-3-thione AND ammonium chloride; osteomodulin	Coding
TC0100003181.rn.2	9.45	7.68	3.41	Rab3il1	RAB3A interacting protein (rabin3)-like 1	Coding
TC0X00000430.rn.2	10.06	8.3	3.4	Sts	steroid sulfatase (microsomal), isozyme S	Coding
TC0400003950.rn.2	8.3	6.54	3.39	LOC100912259	uncharacterized LOC100912259 [Source:RGD Symbol;Acc:6488104]; null	Coding
TC0400003952.rn.2	8.3	6.54	3.39	LOC100912259	uncharacterized LOC100912259 [Source:RGD Symbol;Acc:6488104]	Coding
TC0900000425.rn.2	10.57	8.82	3.38	LOC102551518	uncharacterized LOC102551518	Coding
TC1000002049.rn.2	8.64	6.9	3.35	Slc26a11	solute carrier family 26 (anion exchanger), member 11 [Source:RGD Symbol;Acc:1306178]; ENCODES a protein that exhibits anion transmembrane transporter activity (ortholog) AND INVOLVED IN sulfate transport (ortholog) AND FOUND IN endoplasmic reticulum (ortholog) AND extracellular vesicular exosome (ortholog) AND Golgi apparatus (ortholog) AND INTERACTS WITH 17beta-estradiol (ortholog) AND 2-methyl…	Coding
TC0200000122.rn.2	13.5	11.76	3.34	Hapln1	hyaluronan and proteoglycan link protein 1	Coding
TC1100001188.rn.2	6.67	4.94	3.3	Olr922	olfactory receptor 922	Coding
TC0300005097.rn.2	7.8	6.09	3.28	Zbtb26	zinc finger and BTB domain containing 26	Coding
TC0800000189.rn.2	5.51	3.79	3.28	Olr1193	olfactory receptor 1193	Coding
TC1300000195.rn.2	11.65	9.94	3.28	Ccnt2	cyclin T2	Coding
TC0800002450.rn.2	11.39	9.68	3.27	Sidt2	SID1 transmembrane family, member 2	Coding
TC1900001321.rn.2	9.55	7.84	3.26	Nr3c2	nuclear receptor subfamily 3, group C, member 2	Coding
TC1400002141.rn.2	13.92	12.22	3.25	Tcn2	transcobalamin 2	Coding
TC0400003071.rn.2	7.2	5.5	3.24	Atoh8	atonal bHLH transcription factor 8	Coding
TC0400003957.rn.2	8.74	7.05	3.22	RGD1560652; LOC100912527	Protein LOC100912259; null; RGD1560652	Coding
TC0700000205.rn.2	8.75	7.06	3.22	Adamtsl5	ADAMTS-like 5	Coding
TC1000003621.rn.2	9.65	7.96	3.21	Pdk2	pyruvate dehydrogenase kinase, isozyme 2	Coding
TC0400000875.rn.2	12.61	10.94	3.18	Gpnmb	glycoprotein (transmembrane) nmb	Coding
TC0700000723.rn.2	6.58	4.91	3.17	Tspan8	tetraspanin 8	Coding
TC0300002302.rn.2	15.11	13.46	3.15	Ctsa	cathepsin A	Coding
TC0600003504.rn.2	6.69	5.03	3.14	Adam4l1	a disintegrin and metallopeptidase domain 4-like 1	Coding
TC1900001051.rn.2	9.21	7.56	3.14	Lpcat2	lysophosphatidylcholine acyltransferase 2	Coding
TC0300001680.rn.2	9.04	7.39	3.13	Mertk	MER proto-oncogene, tyrosine kinase	Coding
TC0100003823.rn.2	13.14	11.5	3.12	Dusp5	dual specificity phosphatase 5	Coding
TC1700000905.rn.2	6.72	5.08	3.12	Akr1c19	aldo-keto reductase family 1, member C19	Coding
TC0800001546.rn.2	10.92	9.3	3.08	Lamb2	laminin, beta 2	Coding
TC2000001492.rn.2	8.05	6.43	3.08	Fam26e	family with sequence similarity 26, member E	Coding
TC1000001646.rn.2	11.25	9.64	3.06	Naglu	N-acetylglucosaminidase, alpha	Coding
TC0100001269.rn.2	9.1	7.49	3.05	Lgi4	leucine-rich repeat LGI family, member 4	Coding
TC0X00000257.rn.2	12.15	10.54	3.05	Clcn4	chloride channel, voltage-sensitive 4	Coding
TC0X00001591.rn.2	5.88	4.27	3.05	Samt4	spermatogenesis associated multipass transmembrane protein 4	Coding
TC0900000788.rn.2	5.5	3.89	3.04	LOC102548694	uncharacterized LOC102548694	Coding
TC0100008092.rn.2	10.42	8.82	3.02	LOC102553394; Mrgprh	uncharacterized LOC102553394; ENCODES a protein that exhibits G-protein coupled receptor activity (inferred) AND INVOLVED IN G-protein coupled receptor signaling pathway (inferred) AND FOUND IN integral component of membrane (inferred) AND plasma membrane (inferred) AND INTERACTS WITH benzo[a]pyrene (ortholog) AND fonofos (ortholog) AND hydralazine (ortholog)	Multiple_Complex
TC1000002031.rn.2	7.62	6.03	3	C1qtnf1	C1q and tumor necrosis factor related protein 1	Coding
TC1400000901.rn.2	12.72	11.13	3	Lif	leukemia inhibitory factor	Coding
TC2000001827.rn.2	6.52	4.93	3	Ctnna3; RGD1559455; LOC100362857	catenin (cadherin associated protein), alpha 3 [Source:RGD Symbol;Acc:1562230]; similar to alpha T-catenin; PREDICTED: catenin (cadherin associated protein), alpha 3 (LOC100362857), mRNA.; PREDICTED: similar to catenin alpha 3 (RGD1562230), mRNA. Chalmel, et. al. Testis-expressed Unannotated Transcripts (TUTs)	Coding
TC0500001900.rn.2	8.98	7.4	2.99	Mthfr	methylenetetrahydrofolate reductase (NAD(P)H)	Coding
TC1000004377.rn.2	7.6	6.02	2.99	Arl4d	ADP-ribosylation factor-like 4D	Coding
TC1300002046.rn.2	8.32	6.75	2.98	Smyd3	SET and MYND domain containing 3	Coding
TC0100001073.rn.2	8.59	7.02	2.96	Megf8	multiple EGF-like-domains 8	Coding
TC0900001649.rn.2	13.42	11.85	2.96	Enpp5	ectonucleotide pyrophosphatase/phosphodiesterase 5	Coding
TC0100008077.rn.2	7.89	6.32	2.95	Gsto1; Gsto2	glutathione S-transferase omega 1; glutathione S-transferase omega 2	Coding
TC1900000803.rn.2	8	6.44	2.95	Zfp276	zinc finger protein (C2H2 type) 276	Coding
TC0300000964.rn.2	6.22	4.67	2.93	LOC499823	LRRG00114 [Source:RGD Symbol;Acc:1565658]; LRRG00114	Coding
TC1000003424.rn.2	8.95	7.42	2.88	Mmp28; LOC100912318	matrix metallopeptidase 28; INTERACTS WITH 2 3 7 8-tetrachlorodibenzodioxine (ortholog) AND 4 4'-diaminodiphenylmethane (ortholog) AND all-trans-retinoic acid (ortholog)	Coding
TC0700003068.rn.2	7.3	5.77	2.87	Angpt1	angiopoietin 1	Coding
TC1000004128.rn.2	9.07	7.55	2.87	Caskin2	cask-interacting protein 2	Coding
TC1000004403.rn.2	11.29	9.76	2.87	Crebrf	CREB3 regulatory factor	Coding
TC1000001084.rn.2	8.14	6.63	2.86	Ankrd13b	ankyrin repeat domain 13B	Coding
TC1900000708.rn.2	6.46	4.94	2.86	Osgin1	oxidative stress induced growth inhibitor 1	Coding
TC0100003512.rn.2	7.95	6.44	2.85	Fas	Fas cell surface death receptor	Coding
TC1100000447.rn.2	5.21	3.72	2.82	St3gal6	ST3 beta-galactoside alpha-2,3-sialyltransferase 6	Coding
TC0300003011.rn.2	8.95	7.46	2.81	Nr6a1	nuclear receptor subfamily 6, group A, member 1	Multiple_Complex
TC0X00002189.rn.2	9.85	8.36	2.81	Gla	galactosidase, alpha	Coding
TC0500001660.rn.2	8.22	6.74	2.8	Paqr7	progestin and adipoQ receptor family member VII	Coding
TC0800000422.rn.2	5.24	3.75	2.8	Olr1206	olfactory receptor 1206	Coding
TC0X00001958.rn.2	6.4	4.91	2.8	Rgag4	retrotransposon gag domain containing 4 [Source:RGD Symbol;Acc:6490575]; INTERACTS WITH 17alpha-ethynylestradiol (ortholog) AND 2 3 7 8-tetrachlorodibenzodioxine (ortholog) AND benzo[a]pyrene (ortholog)	Coding
TC0X00001903.rn.2	11.67	10.19	2.78	Eda2r	ectodysplasin A2 receptor	Coding
TC1400000542.rn.2	5.46	3.99	2.77	Tlr1	toll-like receptor 1	Coding
TC1000002892.rn.2	10.62	9.15	2.76	Gtlf3b; LOC100911674	gene trap locus F3b (Gtlf3b), mRNA; protein GTLF3B-like; INTERACTS WITH coumestrol (ortholog) AND paracetamol (ortholog)	Coding
TC1800001567.rn.2	4.86	3.4	2.76	Atp8b1	ATPase, aminophospholipid transporter, class I, type 8B, member 1	Coding
TC1100000870.rn.2	10.38	8.92	2.75	Bcl6	B-cell CLL/lymphoma 6	Coding
TC0100002883.rn.2	11.43	9.98	2.73	Tspan4	tetraspanin 4	Coding
TC1100001652.rn.2	8.53	7.08	2.73	Cd80	Cd80 molecule; INVOLVED IN positive regulation of T cell proliferation AND positive regulation of alpha-beta T cell proliferation (ortholog) AND positive regulation of peptidyl-tyrosine phosphorylation (ortholog) AND PARTICIPATES IN allograft rejection pathway AND autoimmune thyroid disease pathway AND graft-versus-host disease pathway AND ASSOCIATED WITH Anti-Glomerular Basement Membrane Disease…	Coding
TC1700001463.rn.2	11.99	10.54	2.73	Id4	inhibitor of DNA binding 4	Coding
TC0100006556.rn.2	13.17	11.72	2.72	Gga2	golgi associated, gamma adaptin ear containing, ARF binding protein 2	Coding
TC0100008030.rn.2	9.13	7.68	2.72	Zfp780b	zinc finger protein 780B	Coding
TC0400001120.rn.2	10.06	8.62	2.7	Tmem150a	transmembrane protein 150A	Coding
TC1300000063.rn.2	4.9	3.47	2.7	Cdh20	cadherin 20	Coding
TC0500001668.rn.2	11.28	9.86	2.68	Rsrp1	arginine/serine-rich protein 1	Coding
TC1000000762.rn.2	12.05	10.62	2.68	Smcr8	Smith-Magenis syndrome chromosome region, candidate 8	Coding
TC1000001688.rn.2	15.6	14.17	2.68	Grn	granulin	Coding
TC1300001421.rn.2	5.3	3.88	2.68	Ren	renin	Coding
TC2000001451.rn.2	12.27	10.85	2.68	Egr2	early growth response 2	Coding
TC0700004009.rn.2	10.95	9.53	2.67	Calcoco1	calcium binding and coiled coil domain 1	Coding
TC1000002473.rn.2	11.9	10.48	2.67	Cpeb4	cytoplasmic polyadenylation element binding protein 4; cytoplasmic polyadenylation element binding protein 4hypothetical protein LOC685957; ENCODES a protein that exhibits poly(A) RNA binding (ortholog) AND RNA binding (ortholog) AND INVOLVED IN cellular response to amino acid stimulus AND cellular response to decreased oxygen levels AND cellular response to glucose starvation AND FOUND IN cytopl…	Coding
TC0300003494.rn.2	5.33	3.93	2.65	Olr522	olfactory receptor 522	Coding
TC0400003704.rn.2	5.79	4.39	2.65	LOC102550396	LRRGT00188	Coding
TC0700003382.rn.2	9.78	8.38	2.65	Nrbp2	nuclear receptor binding protein 2	Coding
TC0900000924.rn.2	9.2	7.79	2.65	Ankzf1	ankyrin repeat and zinc finger domain containing 1	Coding
TC0100002284.rn.2	7.98	6.58	2.64	Dnhd1-ps1; LOC690093; Dnhd1	Protein Dnhd1-ps1; dynein heavy chain domain 1, pseudogene 1; hypothetical protein LOC690093; FOUND IN extracellular vesicular exosome (ortholog) AND INTERACTS WITH orphenadrine AND (-)-epigallocatechin 3-gallate (ortholog) AND cadmium dichloride (ortholog); PREDICTED: dynein heavy chain domain 1 (Dnhd1), miscRNA.	Multiple_Complex
TC0100003356.rn.2	9.65	8.25	2.64	Trpm3	transient receptor potential cation channel, subfamily M, member 3	Coding
TC0300003233.rn.2	7.7	6.3	2.64	Scn7a	sodium channel, voltage-gated, type VII, alpha subunit	Coding
TC0500003446.rn.2	12.22	10.82	2.63	Atp6v0b	ATPase, H+ transporting, lysosomal V0 subunit B	Coding
TC0700003863.rn.2	8.4	7	2.63	Rhebl1	Ras homolog enriched in brain like 1	Coding
TC0800000228.rn.2	9.84	8.44	2.63	Slc44a2	solute carrier family 44 (choline transporter), member 2	Coding
TC0300000737.rn.2	6.27	4.88	2.62	B3galt1	UDP-Gal:betaGlcNAc beta 1,3-galactosyltransferase, polypeptide 1	Coding
TC1300000303.rn.2	5.82	4.43	2.62	Chi3l1	chitinase 3-like 1 (cartilage glycoprotein-39)	Coding
TC1400000986.rn.2	5.39	4	2.62	Upp1	uridine phosphorylase 1	Coding
TC0X00002080.rn.2	7.16	5.77	2.61	RGD1562039	similar to MGC82337 protein	Coding
TC1600001949.rn.2	4.38	2.99	2.61	Defb33	defensin beta 33	Coding
TC1500001436.rn.2	9.23	7.85	2.6	Txndc16	thioredoxin domain containing 16	Coding
TC0800002449.rn.2	9.14	7.77	2.59	Tagln	transgelin	Coding
TC0500003511.rn.2	7.66	6.29	2.58	Szt2	INVOLVED IN corpus callosum morphogenesis (ortholog) AND regulation of superoxide dismutase activity (ortholog) AND FOUND IN extracellular vesicular exosome (ortholog) AND peroxisome (ortholog) AND INTERACTS WITH aflatoxin B1 (ortholog) AND chloroprene (ortholog)	Coding
TC0700003183.rn.2	4.65	3.28	2.58	Klhl38	kelch-like family member 38	Coding
TC0500000195.rn.2	12.03	10.67	2.57	Tp53inp1	tumor protein p53 inducible nuclear protein 1	Coding
TC1200001269.rn.2	7.47	6.11	2.57	LOC680910	similar to paired immunoglobin-like type 2 receptor beta [Source:RGD Symbol;Acc:1585879]; INTERACTS WITH (-)-demecolcine (ortholog) AND 2 3 7 8-tetrachlorodibenzodioxine (ortholog) AND 2-methylcholine (ortholog)	Coding
TC0300000097.rn.2	8.66	7.31	2.56	Gpsm1	G-protein signaling modulator 1	Coding
TC0600002228.rn.2	6.27	4.91	2.56	Rsad2	radical S-adenosyl methionine domain containing 2	Coding
TC0700003978.rn.2	11.18	9.82	2.56	Calcoco1	calcium binding and coiled coil domain 1	Coding
TC0800001254.rn.2	8.85	7.49	2.56	Nt5e	5 nucleotidase, ecto	Coding
TC1500000769.rn.2	6.42	5.07	2.56	Egr3	early growth response 3	Coding
TC0200003907.rn.2	11.02	9.67	2.55	Fnip2	folliculin interacting protein 2	Coding
TC1000001903.rn.2	11.49	10.14	2.55	Ttyh2	tweety family member 2	Coding
TC1100001954.rn.2	9.87	8.52	2.55	Klhl24	kelch-like family member 24	Coding
TC0100007726.rn.2	10.65	9.3	2.54	Hps1	Hermansky-Pudlak syndrome 1 homolog (human)	Coding
TC0500000544.rn.2	11.8	10.45	2.54	Reck	reversion-inducing-cysteine-rich protein with kazal motifs	Coding
TC0800001797.rn.2	6.36	5.01	2.54	Fam198a	family with sequence similarity 198, member A	Coding
TC0900001684.rn.2	6.35	5.01	2.54	Defb18	defensin beta 18	Coding
TC1500000021.rn.2	8.67	7.32	2.54	Comtd1	catechol-O-methyltransferase domain containing 1	Coding
TC1800000804.rn.2	9.42	8.08	2.54	Mro; LOC680524; ENSRNOG00000024426	maestro [Source:MGI Symbol;Acc:MGI:2152817]; FOUND IN nucleolus (ortholog) AND nucleus (ortholog) AND INTERACTS WITH 6-propyl-2-thiouracil AND amiodarone AND benzbromarone; hypothetical protein LOC680524maestro; Uncharacterized protein [Source:UniProtKB/TrEMBL;Acc:D3ZXW1]	Coding
TC1900001177.rn.2	10.83	9.49	2.54	Adgre5	adhesion G protein-coupled receptor E5	Coding
TC0800003001.rn.2	10.86	9.52	2.53	Col12a1	collagen, type XII, alpha 1	Unassigned
TC0Y00000009.rn.2	9.31	7.97	2.53	Ddx3	DEAD (Asp-Glu-Ala-Asp) box polypeptide 3	Coding
TC1100000949.rn.2	10.63	9.29	2.53	Abcc5	ATP-binding cassette, subfamily C (CFTR/MRP), member 5	Coding
TC0100003388.rn.2	6.27	4.94	2.52	Apba1	amyloid beta (A4) precursor protein-binding, family A, member 1	Coding
TC0500003813.rn.2	7.77	6.44	2.52	Extl1	exostosin-like glycosyltransferase 1	Coding
TC0700000003.rn.2	11.53	10.2	2.52	LOC100362607; LOC102554748	nidogen 2; nidogen-2-like	Coding
TC1900001212.rn.2	8.44	7.11	2.52	Gcdh	glutaryl-CoA dehydrogenase	Coding
TC0600000173.rn.2	9.82	8.49	2.51	Ston1	stonin 1	Coding
TC0700001411.rn.2	4.82	3.49	2.51	Csf2rb	colony stimulating factor 2 receptor, beta, low-affinity (granulocyte-macrophage)	Coding
TC1700000560.rn.2	11.23	9.91	2.51	Sox4	SRY box 4	Multiple_Complex
TC0100004120.rn.2	7.02	5.7	2.5	Themis	thymocyte selection associated	Coding
TC0100007086.rn.2	7.13	5.81	2.5	Rbm4	Chalmel, et. al. AceView Annotation Rbm4.gSep08 Testis-expressed Unannotated Transcripts (TUTs)	NonCoding
TC0400001886.rn.2	14.15	12.83	2.5	Gabarapl1	GABA(A) receptor-associated protein like 1	Coding
TC0100004977.rn.2	10.82	9.5	2.49	Rabac1	Rab acceptor 1 (prenylated)	Coding
TC0200001568.rn.2	13.38	12.06	2.49	Gba	glucosidase, beta, acid	Coding
TC0700003557.rn.2	10.26	8.94	2.49	Tob2	transducer of ERBB2, 2	Coding
TC0X00002075.rn.2	7.44	6.12	2.49	Brwd3	bromodomain and WD repeat domain containing 3	Coding
TC0X00002283.rn.2	7.6	6.29	2.49	Capn6	calpain 6	Coding
TC1400001193.rn.2	6.09	4.78	2.48	Clhc1	clathrin heavy chain linker domain containing 1	Coding
TC0300001052.rn.2	6.53	5.23	2.47	Olr581	olfactory receptor 581	Coding
TC0400001114.rn.2	13.03	11.73	2.47	St3gal5	ST3 beta-galactoside alpha-2,3-sialyltransferase 5	Coding
TC2000000042.rn.2	6	4.69	2.47	Olr1738	olfactory receptor 1738	Coding
TC0800000285.rn.2	5.19	3.89	2.46	Eepd1	endonuclease/exonuclease/phosphatase family domain containing 1	Coding
TC0800003000.rn.2	13.01	11.71	2.45	Col12a1; LOC679536	Collagen alpha-1(XII) chain; collagen, type XII, alpha 1; hypothetical protein LOC679536; ENCODES a protein that exhibits extracellular matrix structural constituent (inferred) AND INVOLVED IN cell adhesion (inferred) AND PARTICIPATES IN syndecan signaling pathway AND FOUND IN collagen type XII trimer AND extracellular matrix (ortholog) AND extracellular space (ortholog) AND INTERACTS WITH 9-cis-…	Coding
TC0100001354.rn.2	8.02	6.73	2.44	RGD1584023	similar to zinc finger protein 11B	Coding
TC0100005376.rn.2	9.79	8.5	2.44	Fcgrt	Fc fragment of IgG, receptor, transporter, alpha	Coding
TC0700000283.rn.2	5.59	4.3	2.44	LOC100912582	zinc finger protein 14-like	Coding
TC0X00000616.rn.2	6.48	5.19	2.44	Nlgn3	neuroligin 3	Coding
TC2000000776.rn.2	7.11	5.82	2.44	Frk	fyn-related Src family tyrosine kinase	Coding
TCUn_KL568414v100000006.rn.2	9.05	7.77	2.44	Mmp28	matrix metallopeptidase 28 (Mmp28), mRNA; ENCODES a protein that exhibits calcium ion binding (inferred) AND metalloendopeptidase activity (inferred) AND zinc ion binding (inferred) AND INVOLVED IN negative regulation of macrophage chemotaxis (ortholog) AND FOUND IN cytoplasm (ortholog) AND INTERACTS WITH 2 2' 5 5'-tetrachlorobiphenyl AND C60 fullerene AND 2 3 7 8-tetrachlorodibenzodioxine (ortho…	Coding
TC0900002720.rn.2	14.93	13.65	2.43	Cnppd1	cyclin Pas1/PHO80 domain containing 1	Coding
TC1000002861.rn.2	9.27	7.99	2.43	Faxdc2; LOC691221	fatty acid hydroxylase domain containing 2 [Source:RGD Symbol;Acc:1586284]; fatty acid hydroxylase domain containing 2; ENCODES a protein that exhibits iron ion binding (inferred) AND oxidoreductase activity (inferred) AND INVOLVED IN fatty acid biosynthetic process (inferred) AND oxidation-reduction process (inferred) AND INTERACTS WITH 17beta-estradiol (ortholog) AND 2 3 7 8-tetrachlorodibenzod…	Coding
TC1100000430.rn.2	4.86	3.58	2.43	Olr1558	olfactory receptor 1558	Coding
TC1800000959.rn.2	7.23	5.94	2.43	Fbxo15	F-box protein 15	Coding
TC0100006121.rn.2	4.32	3.04	2.42	Slco2b1	solute carrier organic anion transporter family, member 2b1	Coding
TC1200000551.rn.2	11.58	10.3	2.42	Slc15a4	solute carrier family 15 (oligopeptide transporter), member 4	Coding
TC1800001775.rn.2	11.86	10.58	2.42	Ctdp1	CTD (carboxy-terminal domain, RNA polymerase II, polypeptide A) phosphatase, subunit 1	Coding
TC0400003061.rn.2	14.26	12.99	2.41	Kdm3a	lysine (K)-specific demethylase 3A	Coding
TC0600002737.rn.2	9.07	7.8	2.41	Zfyve26	zinc finger, FYVE domain containing 26	Coding
TC0X00002334.rn.2	4.73	3.46	2.41	Tesl	testis derived transcript-like	Coding
TC0100000792.rn.2	11.64	10.37	2.4	Zfp418	zinc finger protein 418	Coding
TC0100001822.rn.2	7.94	6.67	2.4	Isg20	interferon stimulated exonuclease gene 20	Coding
TC0500001734.rn.2	11.52	10.26	2.4	Ece1	endothelin converting enzyme 1	Coding
TC0500004241.rn.2	5.39	4.13	2.4	Ccdc163	coiled-coil domain containing 163	Coding
TC1000000868.rn.2	13.68	12.41	2.4	Gas7	growth arrest specific 7	Coding
TC1000001662.rn.2	9.68	8.42	2.4	Rnd2	Rho family GTPase 2	Coding
TC1300001427.rn.2	13.73	12.47	2.4	Prelp	proline/arginine-rich end leucine-rich repeat protein; ENCODES a protein that exhibits heparin binding AND INVOLVED IN cell aging (ortholog) AND FOUND IN extracellular matrix (ortholog) AND extracellular vesicular exosome (ortholog) AND INTERACTS WITH 17alpha-ethynylestradiol AND 2 3 7 8-tetrachlorodibenzodioxine AND 3 3' 4 4' 5-pentachlorobiphenyl	Coding
TC1400001807.rn.2	8.8	7.54	2.4	LOC100911603; RGD1565119; LOC102553727	uncharacterized LOC100911603; INVOLVED IN transport (inferred) AND FOUND IN integral component of membrane (inferred) AND INTERACTS WITH aflatoxin B1 (ortholog) AND copper(2+) sulfate (ortholog) AND disodium selenite (ortholog); uncharacterized LOC102553727	Multiple_Complex
TC1700000129.rn.2	4.57	3.3	2.4	Lect2	leukocyte cell-derived chemotaxin 2	Coding
TC1800000870.rn.2	6.84	5.58	2.4	Epg5	Protein Epg5; INVOLVED IN autophagic vacuole maturation (ortholog) AND autophagy (ortholog) AND endocytic recycling (ortholog) AND FOUND IN cell (ortholog) AND intracellular (ortholog) AND INTERACTS WITH (-)-demecolcine (ortholog) AND (-)-epigallocatechin 3-gallate (ortholog) AND 8-bromo-3' 5'-cyclic AMP (ortholog); ectopic P-granules autophagy protein 5 homolog (C. elegans)	Coding
TC2000001828.rn.2	8.31	7.05	2.4	Ctnna3	catenin (cadherin associated protein), alpha 3; PREDICTED: similar to catenin alpha 3 (RGD1562230), mRNA. Chalmel, et. al. Testis-expressed Unannotated Transcripts (TUTs)	Coding
TC0300004574.rn.2	9.73	8.47	2.39	Nfs1	NFS1 cysteine desulfurase	Coding
TC0700001479.rn.2	7.41	6.15	2.39	Grap2	GRB2-related adaptor protein 2	Coding
TC0X00002521.rn.2	6.22	4.97	2.39	Mcf2; LOC102555789	MCF.2 cell line derived transforming sequence [Source:RGD Symbol;Acc:1566098]; MCF.2 cell line derived transforming sequence; proto-oncogene DBL-like; ENCODES a protein that exhibits guanyl-nucleotide exchange factor activity (ortholog) AND INVOLVED IN dendrite development (ortholog) AND positive regulation of GTPase activity (ortholog) AND FOUND IN extracellular vesicular exosome (ortholog) AND …	Coding
TC1300000754.rn.2	10.59	9.33	2.39	Adamts4	ADAM metallopeptidase with thrombospondin type 1 motif, 4	Coding
TC1900000464.rn.2	5.3	4.05	2.39	Ces3a	FOUND IN extracellular vesicular exosome (ortholog) AND INTERACTS WITH 2 2' 4 4' 5 5'-hexachlorobiphenyl AND 2 3 7 8-tetrachlorodibenzodioxine AND 2 4-dinitrotoluene	Coding
TC0100007590.rn.2	5.23	3.98	2.38	Ankrd22	ankyrin repeat domain 22	Coding
TC0300002730.rn.2	9.14	7.88	2.38	Notch1	notch 1	Coding
TC0700002539.rn.2	10.72	9.47	2.38	Socs2	suppressor of cytokine signaling 2	Coding
TC0800001117.rn.2	5.25	4	2.38	Bcl2l10	BCL2-like 10 (apoptosis facilitator)	Coding
TC1700001807.rn.2	7.94	6.69	2.38	LOC684762	ENCODES a protein that exhibits DNA binding (inferred) AND protein heterodimerization activity (inferred) AND INVOLVED IN nucleosome assembly (inferred) AND FOUND IN nucleosome (inferred) AND nucleus (inferred) AND INTERACTS WITH cadmium atom (ortholog) AND copper(2+) sulfate (ortholog) AND lucanthone (ortholog)	Coding
TC2000000351.rn.2	5.09	3.84	2.38	Umodl1	uromodulin-like 1; uromodulin-like 1 [Source:RGD Symbol;Acc:1566039]; ENCODES a protein that exhibits calcium ion binding (inferred) AND peptidase inhibitor activity (inferred) AND INVOLVED IN adipose tissue development (ortholog) AND cellular response to gonadotropin-releasing hormone (ortholog) AND multicellular organismal reproductive process (ortholog) AND FOUND IN external side of plasma mem…	Coding
TC0100005362.rn.2	10.99	9.74	2.37	Tbc1d17	TBC1 domain family, member 17	Coding
TC0700001474.rn.2	12.35	11.11	2.37	Mgat3	mannosyl (beta-1,4-)-glycoprotein beta-1,4-N-acetylglucosaminyltransferase	Coding
TC0800001000.rn.2	11.21	9.97	2.37	Rora	RAR-related orphan receptor A	Coding
TC0X00000149.rn.2	10.28	9.04	2.37	Ccdc22	coiled-coil domain containing 22	Coding
TC1900000531.rn.2	11.68	10.44	2.37	Sntb2	syntrophin, beta 2	Coding
TC0100000105.rn.2	8.7	7.47	2.36	Nmbr	neuromedin B receptor; neuromedin B receptor [Source:RGD Symbol;Acc:3181]; ENCODES a protein that exhibits neuropeptide receptor activity AND INVOLVED IN neuropeptide signaling pathway AND FOUND IN cytoplasm (ortholog) AND plasma membrane (ortholog) AND INTERACTS WITH bleomycin A2 AND cadmium dichloride AND furan	Coding
TC0100001211.rn.2	8.3	7.06	2.36	Zfp84	zinc finger protein 84	Coding
TC0600000849.rn.2	7.09	5.85	2.36	LOC100909786	INTERACTS WITH 17beta-hydroxy-17-methylestra-4 9 11-trien-3-one (ortholog) AND cobalt dichloride (ortholog) AND copper(2+) sulfate (ortholog)	Coding
TC1400000398.rn.2	5.62	4.38	2.36	Pdcl2	phosducin-like 2	Coding
TC0100000180.rn.2	4.95	3.72	2.35	Aldh8a1	aldehyde dehydrogenase 8 family, member A1	Coding
TC0100005662.rn.2	5.82	4.58	2.35	A26c2	ANKRD26-like family C member 2	Coding
TC0300001124.rn.2	5.97	4.74	2.35	Rapsn	receptor-associated protein of the synapse	Coding
TC0900000594.rn.2	9.24	8.01	2.35	Col3a1	collagen, type III, alpha 1	Coding
TC0X00002649.rn.2	14.06	12.83	2.35	Slc6a8	solute carrier family 6 (neurotransmitter transporter), member 8	Coding
TC0100004987.rn.2	9.42	8.19	2.34	Dedd2	death effector domain containing 2	Coding
TC0200000119.rn.2	15.96	14.74	2.34	Edil3	EGF-like repeats and discoidin I-like domains 3	Coding
TC0300004815.rn.2	9.35	8.12	2.34	Znfx1	zinc finger, NFX1-type containing 1	Coding
TC0500001860.rn.2	5.21	3.98	2.34	Lrrc38	leucine rich repeat containing 38	Coding
TC0X00000867.rn.2	5.03	3.8	2.34	Tnmd	tenomodulin	Coding
TC1000001246.rn.2	8.39	7.17	2.34	Slfn2	schlafen 2	Coding
TC1700000984.rn.2	6.3	5.08	2.34	Dhtkd1	dehydrogenase E1 and transketolase domain containing 1	Coding
TC0100006651.rn.2	10.48	9.26	2.33	Spns1	spinster homolog 1 (Drosophila)	Coding
TC1000000235.rn.2	11.59	10.37	2.33	Clcn7	chloride channel, voltage-sensitive 7	Coding
TC1200000819.rn.2	10.26	9.04	2.33	Selplg	selectin P ligand	Coding
TC1700000220.rn.2	8.14	6.92	2.33	Diras2	DIRAS family, GTP-binding RAS-like 2	Coding
TC0300002673.rn.2	10.47	9.26	2.32	Uap1l1	UDP-N-acetylglucosamine pyrophosphorylase 1 like 1	Coding
TC0300004078.rn.2	12.37	11.15	2.32	Secisbp2l	SECIS binding protein 2-like	Coding
TC0300005009.rn.2	11.78	10.56	2.32	Lama5	laminin, alpha 5	Coding
TC0X00002141.rn.2	5.22	4.01	2.32	RGD1562485	similar to RIKEN cDNA 4921511C20 gene	Coding
TC1000002046.rn.2	14.27	13.05	2.32	Gaa	glucosidase, alpha, acid	Coding
TC1000003196.rn.2	7.93	6.72	2.32	Aspa	aspartoacylase	Coding
TC0100006975.rn.2	15.62	14.42	2.31	Ctsd	cathepsin D	Coding
TC0400004148.rn.2	9.42	8.21	2.31	Ing4	inhibitor of growth family, member 4	Coding
TC0500000783.rn.2	8.62	7.42	2.31	RGD1304595	similar to RIKEN cDNA 6330416G13 gene	Coding
TC0700000902.rn.2	5.14	3.93	2.31	Ndufa4l2	NADH dehydrogenase (ubiquinone) 1 alpha subcomplex, 4-like 2	Coding
TC0800002709.rn.2	6.3	5.09	2.31	Paqr5	progestin and adipoQ receptor family member V	Coding
TC1000001072.rn.2	8.53	7.32	2.31	Mir22	microRNA 22	Multiple_Complex
TC1200000644.rn.2	8.2	6.99	2.31	NONMMUG033727	Non-coding transcript identified by NONCODE: Exonic	NonCoding
TC0100000644.rn.2	9.32	8.12	2.3	LOC100365363; KRAB.53; ENSRNOG00000011312	Uncharacterized protein; ENCODES a protein that exhibits pheromone receptor activity (inferred) AND INVOLVED IN G-protein coupled receptor signaling pathway (inferred) AND FOUND IN integral component of membrane (inferred) AND INTERACTS WITH arsenic atom (ortholog) AND arsenite(3-) (ortholog) AND benzo[a]pyrene (ortholog); Chalmel, et. al. AceView Annotation KRAB.53.aSep08; Uncharacterized protei…	Coding
TC0600003251.rn.2	14.04	12.84	2.3	Ahnak2	AHNAK nucleoprotein 2 [Source:RGD Symbol;Acc:1309696]	Coding
TC0800001107.rn.2	8.29	7.09	2.3	Fam214a	family with sequence similarity 214, member A	Coding
TC1000003618.rn.2	8.57	7.36	2.3	Sgca	sarcoglycan, alpha	Coding
TC1400002126.rn.2	10.55	9.35	2.3	Rnf185	ring finger protein 185	Coding
TC2000000962.rn.2	5.87	4.66	2.3	Olr1699	olfactory receptor 1699	Coding
TC0100005445.rn.2	10.93	9.73	2.29	LOC100365259; Spty2d1	SPT2, Suppressor of Ty, domain containing 1-like; INTERACTS WITH (-)-epigallocatechin 3-gallate (ortholog) AND 2 3 7 8-tetrachlorodibenzodioxine (ortholog) AND melphalan (ortholog)	Coding
TC0100006749.rn.2	8.56	7.37	2.29	Fgfr2	fibroblast growth factor receptor 2	Coding
TC0100006797.rn.2	7.78	6.59	2.29	Fam53b	family with sequence similarity 53, member B	Coding
TC0100008139.rn.2	11.62	10.43	2.29	Ifitm2	interferon induced transmembrane protein 2	Coding
TC0700001128.rn.2	6.1	4.91	2.29	Col14a1	collagen, type XIV, alpha 1	Coding
TC0700001510.rn.2	7.45	6.25	2.29	Csdc2	cold shock domain containing C2, RNA binding	Coding
TC1100000657.rn.2	5.61	4.42	2.29	LOC688739	similar to Glyceraldehyde-3-phosphate dehydrogenase (GAPDH) [Source:RGD Symbol;Acc:1585269]	Coding
TC1900001745.rn.2	12.09	10.89	2.29	Lcat	lecithin cholesterol acyltransferase	Coding
TC0100002677.rn.2	6.71	5.52	2.28	Itgax	integrin, alpha X	Coding
TC0100003102.rn.2	5.06	3.87	2.28	Cdc42bpg	CDC42 binding protein kinase gamma (DMPK-like)	Coding
TC0100003925.rn.2	6.92	5.73	2.28	Ces2c	carboxylesterase 2C	Coding
TC0700000814.rn.2	15.25	14.05	2.28	Gns	glucosamine (N-acetyl)-6-sulfatase	Coding
TC1200001825.rn.2	11.11	9.92	2.28	Hps4	Hermansky-Pudlak syndrome 4	Coding
TC0100003446.rn.2	6.67	5.48	2.27	Cd274	CD274 molecule	Coding
TC0300001137.rn.2	8.62	7.44	2.27	Lrp4	low density lipoprotein receptor-related protein 4	Coding
TC0300002881.rn.2	7.28	6.09	2.27	Cfap157	cilia and flagella associated protein 157	Coding
TC0400002231.rn.2	6.69	5.51	2.27	Fgl2	fibrinogen-like 2	Coding
TC0600002558.rn.2	10.1	8.92	2.27	Klhl28	kelch-like family member 28	Coding
TC0X00000605.rn.2	5.41	4.23	2.27	Gdpd2	glycerophosphodiester phosphodiesterase domain containing 2	Coding
TC1900000019.rn.2	5.13	3.95	2.27	Ccdc79	Uncharacterized protein [Source:UniProtKB/TrEMBL;Acc:F1M8N4]	Coding
TC0400000100.rn.2	5.53	4.35	2.26	Iqca1l	IQ motif containing with AAA domain 1 like	Coding
TC0400001001.rn.2	6.16	4.99	2.26	Vom1r75	ENCODES a protein that exhibits pheromone receptor activity (inferred) AND INVOLVED IN G-protein coupled receptor signaling pathway (inferred) AND FOUND IN integral component of membrane (inferred); vomeronasal 1 receptor 75	Coding
TC0700001870.rn.2	14.96	13.78	2.26	Nr4a1	nuclear receptor subfamily 4, group A, member 1	Coding
TC1200001140.rn.2	11.79	10.61	2.26	Slc29a4	solute carrier family 29 (equilibrative nucleoside transporter), member 4	Coding
TCUn_KL568449v100000003.rn.2	6.16	4.99	2.26	Vom1r75; LOC100909473	vomeronasal 1 receptor 75 (Vom1r75), mRNA; ENCODES a protein that exhibits pheromone receptor activity (inferred) AND INVOLVED IN G-protein coupled receptor signaling pathway (inferred) AND FOUND IN integral component of membrane (inferred)	Coding
TSUnmapped00000170.rn.2	6.16	4.99	2.26	Vom1r75	vomeronasal 1 receptor 75	Coding
TC0200004579.rn.2	6.93	5.77	2.25	Slc44a3	solute carrier family 44, member 3	Coding
TC0300003187.rn.2	5.73	4.56	2.25	Dpp4	dipeptidylpeptidase 4	Coding
TC0400001619.rn.2	12.51	11.34	2.25	Fam21c	family with sequence similarity 21, member C	Coding
TC0600001949.rn.2	10.85	9.69	2.25	Rasgrp3	RAS guanyl releasing protein 3 (calcium and DAG-regulated)	Coding
TC0700003687.rn.2	10.52	9.35	2.25	Mapk12	mitogen-activated protein kinase 12	Coding
TC0800002323.rn.2	5.44	4.27	2.25	AW551984; RGD1311744; ENSRNOG00000005960	expressed sequence AW551984; similar to RIKEN cDNA 5830475I06 [Source:RGD Symbol;Acc:1311744]; similar to RIKEN cDNA 5830475I06; Uncharacterized protein [Source:UniProtKB/TrEMBL;Acc:D4A1U8]	Coding
TC0300004568.rn.2	9.52	8.35	2.24	Nfs1	NFS1 cysteine desulfurase	Coding
TC0800000002.rn.2	8.36	7.19	2.24	Gucy1a2	guanylate cyclase 1, soluble, alpha 2; ENCODES a protein that exhibits guanylate cyclase activity AND INVOLVED IN positive regulation of cGMP biosynthetic process (ortholog) AND PARTICIPATES IN long term depression AND purine metabolic pathway AND FOUND IN cytosol (inferred) AND INTERACTS WITH ammonium chloride AND cadmium dichloride AND 2 3 7 8-tetrachlorodibenzodioxine (ortholog)	Coding
TC0X00001046.rn.2	9.47	8.31	2.24	Lonrf3	LON peptidase N-terminal domain and ring finger 3	Coding
TC1300000317.rn.2	9.64	8.48	2.24	Kdm5b	lysine (K)-specific demethylase 5B	Coding
TC1300001434.rn.2	6.73	5.56	2.24	Btg2	BTG family, member 2	Coding
TC0100002057.rn.2	10.85	9.69	2.23	Tenm4	teneurin transmembrane protein 4	Coding
TC0100008140.rn.2	9.9	8.74	2.23	Slc25a22	solute carrier family 25 (mitochondrial carrier, glutamate), member 22	Coding
TC0200000375.rn.2	11.24	10.09	2.23	Mier3	mesoderm induction early response 1, family member 3	Coding
TC0300003877.rn.2	5.34	4.19	2.23	Olr788	olfactory receptor 788	Coding
TC0X00000619.rn.2	5.21	4.06	2.23	Gjb1	gap junction protein, beta 1	Coding
TC1000000941.rn.2	10.96	9.81	2.23	Dvl2; LOC100361515	dishevelled segment polarity protein 2; ENCODES a protein that exhibits frizzled binding (ortholog) AND identical protein binding (ortholog) AND protein domain specific binding (ortholog) AND INVOLVED IN canonical Wnt signaling pathway (ortholog) AND canonical Wnt signaling pathway involved in regulation of cell proliferation (ortholog) AND cellular protein localization (ortholog) AND PARTICIPATE…	Coding
TC1700001140.rn.2	5.83	4.67	2.23	RGD1562205	Protein LOC498781; similar to serine/threonine kinase	Coding
TC2000000017.rn.2	5.95	4.79	2.23	Olr1688	olfactory receptor 1688	Coding
TC2000000022.rn.2	5.95	4.79	2.23	Olr1688	olfactory receptor 1688 (Olr1688), mRNA; ENCODES a protein that exhibits olfactory receptor activity (inferred) AND INVOLVED IN detection of chemical stimulus involved in sensory perception of smell (inferred) AND G-protein coupled receptor signaling pathway (inferred) AND FOUND IN integral component of membrane (inferred) AND INTERACTS WITH C60 fullerene AND cadmium dichloride AND crocidolite as…	Coding
TC0100001178.rn.2	5.42	4.27	2.22	Vom2r10	vomeronasal 2 receptor, 10	Coding
TC0100001544.rn.2	12.25	11.09	2.22	Nav2	neuron navigator 2	Coding
TC0100003108.rn.2	7.17	6.02	2.22	Pygm	phosphorylase, glycogen, muscle	Coding
TC0300001080.rn.2	6.03	4.88	2.22	Olr655; Olr659; Olr646	olfactory receptor 655; olfactory receptor 659; olfactory receptor 646	Coding
TC0700001313.rn.2	7.05	5.9	2.22	LOC686432	hypothetical protein LOC686432	Coding
TC0800003296.rn.2	7.66	6.51	2.22	Nek11	NIMA-related kinase 11	Coding
TC0900001573.rn.2	10.12	8.97	2.22	Zfp318	zinc finger protein 318	Coding
TC1600001408.rn.2	6.32	5.18	2.22	Cers1; Gdf1	ceramide synthase 1; growth differentiation factor 1	Coding
TC0100006668.rn.2	6.77	5.62	2.21	Sult1a1	sulfotransferase family 1A member 1	Coding
TC0100007927.rn.2	12.66	11.51	2.21	Gpam	glycerol-3-phosphate acyltransferase, mitochondrial	Coding
TC0200000105.rn.2	5.16	4.01	2.21	LOC102555137	AT-rich interactive domain-containing protein 4A-like	Coding
TC0300000259.rn.2	12.51	11.36	2.21	Fam102a	family with sequence similarity 102, member A	Coding
TC1000003955.rn.2	13.05	11.91	2.21	Ern1	endoplasmic reticulum to nucleus signaling 1	Coding
TC0100000290.rn.2	7.32	6.18	2.2	Nkain2; LOC102551716	Na+/K+ transporting ATPase interacting 2 [Source:RGD Symbol;Acc:2323702]; INTERACTS WITH all-trans-retinoic acid (ortholog) AND benzo[a]pyrene (ortholog) AND cyclosporin A (ortholog)	Coding
TC0100006108.rn.2	12.42	11.28	2.2	Uvrag	UV radiation resistance associated gene	Coding
TC0400003341.rn.2	9.92	8.78	2.2	Xpc	xeroderma pigmentosum, complementation group C	Coding
TC0600003046.rn.2	11.68	10.54	2.2	Lgmn	legumain	Coding
TC0800002491.rn.2	5.37	4.23	2.2	Htr3b	5-hydroxytryptamine (serotonin) receptor 3B, ionotropic	Coding
TC1000002805.rn.2	5.39	4.26	2.2	Csf2	colony stimulating factor 2 (granulocyte-macrophage)	Coding
TC1800000347.rn.2	5.05	3.91	2.2	Pcdhb22	protocadherin beta 22	Coding
TC2000001536.rn.2	12.43	11.29	2.2	Sgpl1	sphingosine-1-phosphate lyase 1	Coding
TC0300000191.rn.2	5.27	4.14	2.19	Cercam	cerebral endothelial cell adhesion molecule	Coding
TC0300004389.rn.2	13.61	12.48	2.19	Cst3	cystatin C	Coding
TC0300005070.rn.2	7.77	6.64	2.19	Pnpla7	patatin-like phospholipase domain containing 7	Coding
TC1200001564.rn.2	7.22	6.08	2.19	Bcl7a; LOC690085	Protein LOC690085; similar to B-cell CLL/lymphoma 7A	Coding
TC1400001982.rn.2	8.57	7.45	2.19	Cc2d2a	INVOLVED IN cilium assembly (ortholog) AND cilium morphogenesis (ortholog) AND smoothened signaling pathway (ortholog) AND ASSOCIATED WITH COACH syndrome (ortholog) AND Joubert Syndrome 9 (ortholog) AND Meckel Syndrome Type 6 (ortholog) AND FOUND IN ciliary transition zone (ortholog) AND TCTN-B9D complex (ortholog) AND INTERACTS WITH cisplatin AND dibutyl phthalate AND indole-3-methanol; coiled-c…	Coding
TC0300003844.rn.2	7.17	6.05	2.18	Bbox1	butyrobetaine (gamma), 2-oxoglutarate dioxygenase (gamma-butyrobetaine hydroxylase) 1	Coding
TC0500000021.rn.2	6.2	5.08	2.18	NONMMUG000169	Non-coding transcript identified by NONCODE: Sense No Exonic	NonCoding
TC0600001103.rn.2	11.46	10.34	2.18	Susd6	sushi domain containing 6	Multiple_Complex
TC1700001925.rn.2	11.58	10.45	2.18	Arid4b	AT rich interactive domain 4B (Rbp1 like)	Coding
TC0100002448.rn.2	10.67	9.55	2.17	Plekha7	pleckstrin homology domain containing, family A member 7	Coding
TC0300001675.rn.2	9.01	7.89	2.17	Bcl2l11	BCL2-like 11 (apoptosis facilitator)	Coding
TC0600000288.rn.2	11.08	9.96	2.17	Mpv17l	MPV17 mitochondrial membrane protein-like	Coding
TC0900000588.rn.2	5.49	4.37	2.17	NONMMUG000539	Non-coding transcript identified by NONCODE: Sense No Exonic	NonCoding
TC1000002893.rn.2	8.23	7.12	2.17	Zfp39	zinc finger protein 39	Coding
TC1300001455.rn.2	7.36	6.24	2.17	Ptprv	protein tyrosine phosphatase, receptor type, V	Coding
TC1400002231.rn.2	10.12	9	2.17	Hus1	HUS1 checkpoint clamp component	Coding
TC1900001379.rn.2	13.09	11.97	2.17	Nfat5	nuclear factor of activated T-cells 5, tonicity-responsive	Coding
TC0800000418.rn.2	4.99	3.87	2.16	Olr1199	olfactory receptor 1199	Coding
TC0800001832.rn.2	5.44	4.33	2.16	LOC100912012; ENSRNOG00000004540	tetranectin-like; ENCODES a protein that exhibits calcium ion binding (ortholog) AND heparin binding (ortholog) AND INVOLVED IN ossification AND bone mineralization (ortholog) AND positive regulation of plasminogen activation (ortholog) AND FOUND IN cytoplasm (ortholog) AND extracellular space (ortholog) AND granular component (ortholog) AND INTERACTS WITH 17beta-estradiol (ortholog) AND 2 3 7 8-…	Coding
TC1000002437.rn.2	6.59	5.48	2.16	Msln	mesothelin	Coding
TC1000002921.rn.2	10.03	8.92	2.16	Flcn	folliculin	Coding
TC1000003082.rn.2	8.9	7.79	2.16	Wrap53	WD repeat containing, antisense to TP53	Coding
TC1900000383.rn.2	5.23	4.11	2.16	LOC685183	similar to Discs large homolog 5 (Placenta and prostate DLG) (Discs large protein P-dlg)	Coding
TC0100002902.rn.2	11.04	9.93	2.15	Tspan4; LOC100911766	tetraspanin 4 (Tspan4), mRNA; tetraspanin 4, mRNA (cDNA clone MGC:108789 IMAGE:7321737), complete cds.; ENCODES a protein that exhibits antigen binding (ortholog) AND integrin binding (ortholog) AND INVOLVED IN protein complex assembly (ortholog) AND FOUND IN plasma membrane (ortholog) AND vesicle (ortholog) AND INTERACTS WITH 2 3 7 8-tetrachlorodibenzodioxine AND 2-methoxyethanol AND C60 fullere…	Coding
TC0200001684.rn.2	5.73	4.63	2.15	Celf3	CUGBP, Elav-like family member 3	Coding
TC0300002888.rn.2	6.31	5.2	2.15	Slc2a8	solute carrier family 2, (facilitated glucose transporter) member 8	Coding
TC0800003434.rn.2	6.65	5.54	2.15	Rtp3	receptor (chemosensory) transporter protein 3	Coding
TC1100001701.rn.2	10.65	9.55	2.15	Hspbap1	Hspb associated protein 1	Coding
TC2000000169.rn.2	11.21	10.1	2.15	Neu1	neuraminidase 1	Coding
TC0100003607.rn.2	7.57	6.47	2.14	Ccnj	cyclin J (Ccnj), mRNA; cyclin J; FOUND IN nucleus (inferred) AND INTERACTS WITH nickel dichloride AND thioacetamide AND 2 3 7 8-tetrachlorodibenzodioxine (ortholog)	Coding
TC0200001931.rn.2	7.42	6.33	2.14	Fam212b	family with sequence similarity 212, member B	Coding
TC0700001469.rn.2	11.96	10.86	2.14	Syngr1	synaptogyrin 1	Coding
TC0800001882.rn.2	5.06	3.96	2.14	Vom2r24	vomeronasal 2 receptor, 24	Coding
TC1200001210.rn.2	7.24	6.14	2.14	RGD1566386	similar to Hypothetical protein A430033K04	Coding
TC1600001241.rn.2	5.89	4.79	2.14	Ldb3	LIM domain binding 3	Coding
TC0100003215.rn.2	5.02	3.93	2.13	LOC100911403	membrane-spanning 4-domains subfamily A member 4A-like [Source:RGD Symbol;Acc:6493207]; FOUND IN integral component of membrane (inferred) AND INTERACTS WITH 3 3' 4 4' 5-pentachlorobiphenyl (ortholog) AND benzo[a]pyrene (ortholog) AND copper(2+) sulfate (ortholog)	Coding
TC0100003697.rn.2	9.15	8.06	2.13	Lzts2	leucine zipper, putative tumor suppressor 2	Coding
TC0100008141.rn.2	7.51	6.42	2.13	Pidd; Pidd1; LOC100911519	p53-induced death domain protein (Pidd), mRNA; p53-induced death domain protein 1; INVOLVED IN activation of cysteine-type endopeptidase activity involved in apoptotic process (ortholog) AND cellular response to DNA damage stimulus (ortholog) AND DNA damage response signal transduction by p53 class mediator resulting in cell cycle arrest (ortholog) AND FOUND IN cytoplasm (ortholog) AND Golgi appa…	Coding
TC0200003014.rn.2	5.43	4.34	2.13	Ptger4	prostaglandin E receptor 4 (subtype EP4)	Coding
TC0300002679.rn.2	6.98	5.89	2.13	Ptgds	prostaglandin D2 synthase (brain)	Coding
TC0600001988.rn.2	5.04	3.95	2.13	Galnt14	polypeptide N-acetylgalactosaminyltransferase 14	Coding
TC0X00000551.rn.2	6.03	4.94	2.13	Zc3h12b	zinc finger CCCH-type containing 12B	Coding
TC1000002133.rn.2	9.48	8.39	2.13	LOC102553193	zinc finger protein 120-like	Coding
TC1400000124.rn.2	6.09	5.01	2.13	LOC498330	similar to hypothetical protein MGC26744; INTERACTS WITH 3-methylcholanthrene (ortholog) AND benzo[a]pyrene (ortholog) AND copper(2+) sulfate (ortholog)	Coding
TC1400001132.rn.2	9.77	8.67	2.13	Zrsr1	zinc finger (CCCH type), RNA binding motif and serine/arginine rich 1	Coding
TC1600000116.rn.2	9.6	8.51	2.13	Ercc6	excision repair cross-complementation group 6	Coding
TC0100004256.rn.2	10.24	9.16	2.12	Soga3	SOGA family member 3	Coding
TC0100006872.rn.2	8.24	7.15	2.12	Mapk1ip1	mitogen-activated protein kinase 1 interacting protein 1	Coding
TC0300000892.rn.2	5.82	4.74	2.12	NONMMUG023495	Non-coding transcript identified by NONCODE: Sense No Exonic	NonCoding
TC0500001217.rn.2	4.25	3.16	2.12	LOC100911772	Protein LOC100911772; FOUND IN integral component of membrane (inferred)	Coding
TC0500002343.rn.2	6.06	4.98	2.12	Slc26a7	solute carrier family 26 (anion exchanger), member 7	Coding
TC0700001568.rn.2	13.63	12.55	2.12	Prr5	proline rich 5 (renal)	Coding
TC1100000212.rn.2	4.9	3.82	2.12	LOC102552244	keratin-associated protein 20-2-like	Coding
TC0100001667.rn.2	7.89	6.81	2.11	Trpm1	transient receptor potential cation channel, subfamily M, member 1; transient receptor potential cation channel, subfamily M, member 1 (Trpm1), transcript variant 1, mRNA; ENCODES a protein that exhibits calcium channel activity (ortholog) AND cation channel activity (ortholog) AND INVOLVED IN calcium ion transmembrane transport (ortholog) AND calcium ion transport into cytosol (ortholog) AND cat…	Coding
TC0100005891.rn.2	5.09	4.01	2.11	Nmb	neuromedin B	Coding
TC0100007725.rn.2	8.61	7.53	2.11	Pyroxd2	pyridine nucleotide-disulphide oxidoreductase domain 2	Coding
TC0100007800.rn.2	12.29	11.22	2.11	Mgea5	meningioma expressed antigen 5 (hyaluronidase)	Coding
TC0300003490.rn.2	4.73	3.65	2.11	Olr510	olfactory receptor 510	Coding
TC0400002723.rn.2	12.06	10.98	2.11	Hipk2	homeodomain interacting protein kinase 2	Coding
TC0600002632.rn.2	5.18	4.1	2.11	LOC102554321; Ppm1a	uncharacterized LOC102554321; Protein phosphatase 1A [Source:UniProtKB/Swiss-Prot;Acc:P20650] Chalmel, et. al. Testis-expressed Unannotated Transcripts (TUTs) Chalmel, et. al. Testis-expressed Unannotated Transcripts (TUTs); Protein phosphatase 1A [Source:UniProtKB/Swiss-Prot;Acc:P20650] Chalmel, et. al. Testis-expressed Unannotated Transcripts (TUTs)	NonCoding
TC0800002457.rn.2	5.93	4.85	2.11	LOC500990	similar to RIKEN cDNA 4931429L15; similar to RIKEN cDNA 4931429L15 (LOC500990), mRNA.	Coding
TC0900000808.rn.2	11.74	10.66	2.11	Pikfyve	phosphoinositide kinase, FYVE finger containing	Coding
TC1300000541.rn.2	9.11	8.03	2.11	Tor1aip2	torsin A interacting protein 2	Coding
TC1300001706.rn.2	11.55	10.47	2.11	Rasal2	RAS protein activator like 2	Coding
TC1800000036.rn.2	5.69	4.61	2.11	Cables1	Cdk5 and Abl enzyme substrate 1	Coding
TC1900001357.rn.2	8.32	7.25	2.11	Ranbp10	RAN binding protein 10	Coding
TC0100004688.rn.2	7.19	6.12	2.1	Zfp606	zinc finger protein 606	Coding
TC0200003806.rn.2	4.74	3.67	2.1	LOC367597	similar to nidogen 2	Coding
TC0300000792.rn.2	11	9.93	2.1	Dcaf17	DDB1 and CUL4 associated factor 17	Coding
TC0500003835.rn.2	9.91	8.84	2.1	Ncmap	noncompact myelin associated protein	Coding
TC0600002591.rn.2	8.69	7.62	2.1	Dnaaf2	dynein, axonemal, assembly factor 2	Coding
TC0700003410.rn.2	5.62	4.55	2.1	Lrrc24	leucine rich repeat containing 24	Coding
TC0700004021.rn.2	11.98	10.91	2.1	Zfc3h1	Uncharacterized protein [Source:UniProtKB/TrEMBL;Acc:E9PTM2]	Coding
TC1100000245.rn.2	11.2	10.13	2.1	Il10rb	interleukin 10 receptor, beta	Coding
TC1400001232.rn.2	13.73	12.65	2.1	Idua	iduronidase, alpha-L-	Coding
TC1700002371.rn.2	10.02	8.94	2.1	Lyst	lysosomal trafficking regulator	Coding
TC2000001829.rn.2	8.02	6.95	2.1	Ctnna3	catenin (cadherin associated protein), alpha 3	Coding
TC0100004951.rn.2	7.87	6.81	2.09	Zfp61	zinc finger protein 61	Coding
TC0300003878.rn.2	5.52	4.46	2.09	Olr789	olfactory receptor 789	Coding
TC0300003883.rn.2	5.52	4.46	2.09	Olr789; LOC100909692	olfactory receptor 789 (Olr789), mRNA; olfactory receptor 4F3/4F16/4F29-like; ENCODES a protein that exhibits G-protein coupled receptor activity (inferred) AND olfactory receptor activity (inferred) AND INVOLVED IN detection of chemical stimulus involved in sensory perception of smell (inferred) AND G-protein coupled receptor signaling pathway (inferred) AND FOUND IN integral component of membra…	Coding
TC0500002574.rn.2	9.73	8.66	2.09	RGD1309821	similar to KIAA1161 protein	Coding
TC0600000075.rn.2	10.03	8.97	2.09	Eml4	echinoderm microtubule associated protein like 4	Coding
TC0800001158.rn.2	9.07	8.01	2.09	Gsta4	glutathione S-transferase alpha 4	Coding
TC1300000328.rn.2	12.23	11.17	2.09	Arl8a	ADP-ribosylation factor-like 8A	Coding
TC0300001539.rn.2	8.05	7	2.08	Stard9	StAR-related lipid transfer domain containing 9	Coding
TC0300001593.rn.2	6.13	5.07	2.08	LOC102554663	sodium/nucleoside cotransporter 2-like	Coding
TC1000002129.rn.2	9.86	8.8	2.08	LOC102548076	zinc finger protein 120-like	Coding
TC1200000658.rn.2	5.78	4.73	2.08	Cux2	cut-like homeobox 2	Coding
TC1400002248.rn.2	4.42	3.36	2.08	Grb10	growth factor receptor bound protein 10	Coding
TC1500000166.rn.2	4.97	3.91	2.08	LOC102554581	Uncharacterized protein; disks large homolog 5-like	Coding
TC1500000841.rn.2	5.48	4.42	2.08	RGD1304929	similar to chromosome 13 open reading frame 18	Coding
TC1800000412.rn.2	8.32	7.27	2.08	Dcp2	decapping mRNA 2	Coding
TC0100002665.rn.2	8.17	7.13	2.07	Zfp646	zinc finger protein 646	Multiple_Complex
TC0100003817.rn.2	11.96	10.91	2.07	Mxi1	MAX interactor 1, dimerization protein; MAX interactor 1 (Mxi1), mRNA. NM_013160; ENCODES a protein that exhibits DNA binding (inferred) AND protein dimerization activity (inferred) AND INVOLVED IN regulation of transcription DNA-templated AND negative regulation of transcription from RNA polymerase II promoter (ortholog) AND ASSOCIATED WITH Breast Neoplasms AND Esophageal Neoplasms AND Neurofibr…	Coding
TC0100005118.rn.2	8.2	7.15	2.07	Fam98c	family with sequence similarity 98, member C	Multiple_Complex
TC0100005194.rn.2	7.15	6.1	2.07	Wtip	Wilms tumor 1 interacting protein [Source:RGD Symbol;Acc:1306411]; ENCODES a protein that exhibits transcription corepressor activity (ortholog) AND INVOLVED IN cytoskeleton organization (ortholog) AND gene silencing by miRNA (ortholog) AND negative regulation of hippo signaling (ortholog) AND FOUND IN cytoplasmic mRNA processing body (ortholog) AND INTERACTS WITH thioacetamide AND 3'-amino-3'-de…	Coding
TC0200002707.rn.2	11.21	10.15	2.07	Fcho2	FCH domain only 2	Coding
TC0200003410.rn.2	5.13	4.08	2.07	LOC100910294	olfactory receptor 8D1-like	Coding
TC0300003457.rn.2	4.93	3.89	2.07	Olr442	olfactory receptor 442	Coding
TC0300004735.rn.2	5.02	3.98	2.07	Slpil2	antileukoproteinase-like 2 [Source:RGD Symbol;Acc:1303102]; ENCODES a protein that exhibits peptidase inhibitor activity (inferred) AND INVOLVED IN negative regulation of peptidase activity (inferred) AND FOUND IN extracellular region (inferred) AND INTERACTS WITH furan AND 17beta-estradiol (ortholog) AND 2 3 7 8-tetrachlorodibenzodioxine (ortholog); antileukoproteinase-like 2	Coding
TC0400000288.rn.2	10.43	9.38	2.07	Mterf1	mitochondrial transcription termination factor 1	Coding
TC0500001749.rn.2	11.71	10.66	2.07	Camk2n1	calcium/calmodulin-dependent protein kinase II inhibitor 1	Coding
TC0500002203.rn.2	12.85	11.8	2.07	Pcmtd1	protein-L-isoaspartate (D-aspartate) O-methyltransferase domain containing 1	Coding
TC0900000625.rn.2	13.38	12.34	2.07	Gls	glutaminase	Coding
TC1200001242.rn.2	8.35	7.3	2.07	Zfp113	zinc finger protein 3	Coding
TSUnmapped00000154.rn.2	6.42	5.37	2.07	Olr922	olfactory receptor 922	Coding
TC0100005753.rn.2	4.43	3.39	2.06	Mctp2	multiple C2 domains, transmembrane 2	Coding
TC0200004036.rn.2	13.01	11.96	2.06	Slc25a44	solute carrier family 25, member 44	Coding
TC0400001333.rn.2	4.61	3.57	2.06	Gkn2	gastrokine 2	Coding
TC0400003863.rn.2	6.81	5.77	2.06	Olr1	oxidized low density lipoprotein (lectin-like) receptor 1	Coding
TC0700000840.rn.2	15.17	14.13	2.06	Gns	glucosamine (N-acetyl)-6-sulfatase	Coding
TC0800003492.rn.2	6.25	5.21	2.06	Cmtm8	CKLF-like MARVEL transmembrane domain containing 8	Coding
TC0900000723.rn.2	5.24	4.19	2.06	Fzd7	frizzled family receptor 7	Coding
TC1000000412.rn.2	5.95	4.9	2.06	Atp10b	ATPase, class V, type 10B	Coding
TC1000004371.rn.2	4.79	3.75	2.06	Aoc3	amine oxidase, copper containing 3	Coding
TC0100000648.rn.2	4.63	3.6	2.05	Vom1r19	vomeronasal 1 receptor 19	Coding
TC0300000046.rn.2	7.77	6.73	2.05	Tmem203	transmembrane protein 203	Coding
TC0400001210.rn.2	8.22	7.18	2.05	Gcfc2	GC-rich sequence DNA-binding factor 2	Coding
TC0500001645.rn.2	5.87	4.84	2.05	Ubxn11	UBX domain protein 11	Coding
TC0700001238.rn.2	11.26	10.23	2.05	Wisp1	WNT1 inducible signaling pathway protein 1	Coding
TC0800002029.rn.2	4.94	3.9	2.05	Olr1171	olfactory receptor 1171	Coding
TC1000002802.rn.2	8	6.96	2.05	Slc22a4	solute carrier family 22 (organic cation/zwitterion transporter), member 4	Coding
TC1000003952.rn.2	6.98	5.95	2.05	Scn4a	sodium channel, voltage-gated, type IV, alpha subunit	Coding
TC2000000224.rn.2	5.82	4.78	2.05	Syngap1	synaptic Ras GTPase activating protein 1	Coding
TC0100000793.rn.2	11.31	10.29	2.04	LOC691135	similar to zinc finger protein 418; ENCODES a protein that exhibits metal ion binding (inferred) AND nucleic acid binding (inferred) AND INVOLVED IN regulation of transcription DNA-templated (inferred) AND FOUND IN intracellular (inferred) AND INTERACTS WITH (-)-epigallocatechin 3-gallate (ortholog) AND 17beta-estradiol (ortholog) AND 2 3 7 8-tetrachlorodibenzodioxine (ortholog)	Coding
TC0100003017.rn.2	9.34	8.31	2.04	Ctsf	cathepsin F	Coding
TC0100003926.rn.2	6.84	5.81	2.04	Ces2c	carboxylesterase 2C (Ces2c), mRNA; ENCODES a protein that exhibits acylcarnitine hydrolase activity (ortholog) AND INVOLVED IN response to acid (ortholog) AND FOUND IN intracellular membrane-bounded organelle (ortholog) AND INTERACTS WITH 2 3 7 8-tetrachlorodibenzodioxine AND N-nitrosodiethylamine AND clofibrate	Coding
TC0300000513.rn.2	6.22	5.2	2.04	LOC690190	RCG37698, isoform CRA_b; Uncharacterized protein; hypothetical protein LOC690190	Coding
TC0300004948.rn.2	10.12	9.09	2.04	Pmepa1	prostate transmembrane protein, androgen induced 1	Coding
TC0400000033.rn.2	5.73	4.7	2.04	Olr1244	olfactory receptor 1244	Coding
TC0400003791.rn.2	14.15	13.12	2.04	Ccnd2	cyclin D2	Coding
TC0700001121.rn.2	13.88	12.85	2.04	Deptor; LOC102547145	DEP domain containing MTOR-interacting protein; Protein Deptor; INVOLVED IN negative regulation of cell size (ortholog) AND negative regulation of protein kinase activity (ortholog) AND negative regulation of TOR signaling (ortholog) AND PARTICIPATES IN mTOR signaling pathway AND FOUND IN intracellular (ortholog) AND INTERACTS WITH chloroprene AND dibutyl phthalate AND nickel dichloride; uncharac…	Multiple_Complex
TC0700002162.rn.2	7.49	6.46	2.04	Apc2	adenomatosis polyposis coli 2	Coding
TC0800001081.rn.2	13.4	12.36	2.04	Ccpg1	cell cycle progression 1	Coding
TC1000002420.rn.2	11.68	10.65	2.04	Gnptg	N-acetylglucosamine-1-phosphate transferase, gamma subunit	Coding
TC1000003447.rn.2	7.86	6.83	2.04	Dhrs11	dehydrogenase/reductase (SDR family) member 11	Coding
TC1000004124.rn.2	7.78	6.75	2.04	Slc25a19	solute carrier family 25 (mitochondrial thiamine pyrophosphate carrier), member 19	Coding
TC1100001752.rn.2	11.63	10.59	2.04	Pcyt1a	phosphate cytidylyltransferase 1, choline, alpha	Coding
TC1200000814.rn.2	5.71	4.68	2.04	Svop	SV2 related protein	Coding
TC1200000922.rn.2	4.92	3.89	2.04	LOC102551305; Arhgef18	uncharacterized LOC102551305; rho/rac guanine nucleotide exchange factor (GEF) 18 (Arhgef18), mRNA. Chalmel, et. al. Testis-expressed Unannotated Transcripts (TUTs); rho/rac guanine nucleotide exchange factor (GEF) 18 (Arhgef18), mRNA. Chalmel, et. al. Testis-expressed Unannotated Transcripts (TUTs) Chalmel, et. al. Testis-expressed Unannotated Transcripts (TUTs)	NonCoding
TC1300000822.rn.2	7.36	6.33	2.04	Spta1	spectrin, alpha, erythrocytic 1	Coding
TC1500002393.rn.2	10.15	9.12	2.04	Uggt2; ENSRNOG00000026229	UDP-glucose glycoprotein glucosyltransferase 2; INTERACTS WITH choline (ortholog) AND cyclosporin A (ortholog) AND folic acid (ortholog); Uncharacterized protein [Source:UniProtKB/TrEMBL;Acc:D3Z8C0]	Coding
TC1600001011.rn.2	10.58	9.56	2.04	Irs2	insulin receptor substrate 2; ENCODES a protein that exhibits 14-3-3 protein binding AND insulin receptor binding AND phosphatidylinositol 3-kinase binding AND INVOLVED IN cellular response to glucose stimulus AND cellular response to insulin stimulus AND cellular response to peptide AND PARTICIPATES IN insulin signaling pathway AND erythropoietin signaling pathway AND insulin-like growth factor …	Coding
TC1600002017.rn.2	15.79	14.76	2.04	Lamp1	lysosomal-associated membrane protein 1	Coding
TC1700001174.rn.2	9.77	8.74	2.04	Ptch1	patched 1	Coding
TC0100003539.rn.2	9.89	8.86	2.03	Btaf1	BTAF1 RNA polymerase II, B-TFIID transcription factor-associated, 170kDa	Coding
TC0100008075.rn.2	10.13	9.11	2.03	Entpd7	ectonucleoside triphosphate diphosphohydrolase 7 [Source:RGD Symbol;Acc:1310638]; ENCODES a protein that exhibits hydrolase activity (inferred) AND INVOLVED IN metabolic process (inferred) AND INTERACTS WITH carbamazepine (ortholog) AND copper(2+) sulfate (ortholog) AND coumestrol (ortholog)	Coding
TC0300001014.rn.2	5.02	4	2.03	Olr473	olfactory receptor 473	Coding
TC0400000150.rn.2	14.09	13.07	2.03	Reln	reelin	Coding
TC0700000868.rn.2	10.41	9.38	2.03	Lrig3	leucine-rich repeats and immunoglobulin-like domains 3	Coding
TC0700001020.rn.2	4.59	3.57	2.03	Dcstamp	dentrocyte expressed seven transmembrane protein (Dcstamp), transcript variant 2, mRNA.; dentrocyte expressed seven transmembrane protein (Dcstamp), transcript variant 3, mRNA.; dentrocyte expressed seven transmembrane protein (Dcstamp), transcript variant 5, mRNA.; dentrocyte expressed seven transmembrane protein (Dcstamp), transcript variant 1, mRNA.	Coding
TC1100000630.rn.2	12.89	11.87	2.03	Arhgap31	Rho GTPase activating protein 31	Coding
TC1300001372.rn.2	4.47	3.45	2.03	Il20	interleukin 20	Coding
TC1400001453.rn.2	4.14	3.11	2.03	Cxcl13	chemokine (C-X-C motif) ligand 13	Coding
TC1700000595.rn.2	5.26	4.25	2.03	Prl8a5	prolactin family 8, subfamily a, member 5	Coding
TC1800000639.rn.2	9.9	8.87	2.03	Sh3tc2	SH3 domain and tetratricopeptide repeats 2; Protein Sh3tc2; INVOLVED IN myelination in peripheral nervous system (ortholog) AND peripheral nervous system myelin maintenance (ortholog) AND regulation of ERBB signaling pathway (ortholog) AND ASSOCIATED WITH Charcot-Marie-Tooth disease Type 4C (ortholog) AND MONONEUROPATHY OF THE MEDIAN NERVE MILD (ortholog) AND FOUND IN cytoplasmic vesicle (ortholo…	Coding
TSUnmapped00000112.rn.2	5.57	4.55	2.03	Hbb-b1	hemoglobin, beta adult major chain	Coding
TC0100006078.rn.2	5.02	4.01	2.02	Thrsp	thyroid hormone responsive	Coding
TC0100006929.rn.2	7.52	6.5	2.02	Pidd1	p53-induced death domain protein 1	Coding
TC0100007390.rn.2	4.98	3.96	2.02	Tmc1	transmembrane channel-like 1	Coding
TC0200001350.rn.2	14.79	13.77	2.02	Mfsd1	major facilitator superfamily domain containing 1	Coding
TC0200004140.rn.2	8.09	7.07	2.02	Lce1f	late cornified envelope 1F	Coding
TC0200004976.rn.2	10.38	9.36	2.02	Gon4l	gon-4-like (C. elegans)	Coding
TC0500003806.rn.2	6.69	5.67	2.02	Zfp593	zinc finger protein 593	Coding
TC0900000577.rn.2	16.31	15.29	2.02	RGD1305645	similar to RIKEN cDNA 1500015O10	Coding
TC0900001084.rn.2	11.62	10.61	2.02	Atg16l1	autophagy related 16-like 1	Coding
TC0900002264.rn.2	14.23	13.21	2.02	Glb1l	galactosidase, beta 1-like	Coding
TC1000003136.rn.2	5.3	4.28	2.02	Chrne	cholinergic receptor, nicotinic, epsilon (muscle)	Coding
TC1300001398.rn.2	6.57	5.55	2.02	Tmcc2	transmembrane and coiled-coil domain family 2	Coding
TC1400001503.rn.2	5.96	4.94	2.02	Cxcl2	chemokine (C-X-C motif) ligand 2	Coding
TC1700001436.rn.2	6.9	5.89	2.02	RGD1560527	similar to serine/threonine kinase	Coding
TC2000000320.rn.2	7.69	6.68	2.02	Pim1	Pim-1 proto-oncogene, serine/threonine kinase	Coding
TC0100002217.rn.2	4.14	3.14	2.01	Olr86	olfactory receptor 86	Coding
TC0100007289.rn.2	4.81	3.8	2.01	Ms4a6a	membrane-spanning 4-domains, subfamily A, member 6A	Coding
TC0200002367.rn.2	10.14	9.13	2.01	Mcoln3	mucolipin 3	Coding
TC0300000340.rn.2	4.93	3.92	2.01	Olr407	olfactory receptor 407; olfactory receptor 407 (Olr407), mRNA; ENCODES a protein that exhibits G-protein coupled receptor activity (inferred) AND olfactory receptor activity (inferred) AND INVOLVED IN detection of chemical stimulus involved in sensory perception of smell (inferred) AND G-protein coupled receptor signaling pathway (inferred) AND FOUND IN integral component of membrane (inferred) A…	Coding
TC0500004251.rn.2	11.05	10.04	2.01	Ccnl2	cyclin L2	Coding
TC0700001011.rn.2	13.28	12.27	2.01	Atp6v1c1	ATPase, H+ transporting, lysosomal V1 subunit C1	Coding
TC0700002022.rn.2	5.84	4.84	2.01	Olr881	olfactory receptor 881	Coding
TC0800002576.rn.2	9.5	8.49	2.01	Dmxl2	Dmx-like 2	Multiple_Complex
TC0900001158.rn.2	5.27	4.26	2.01	Olr1350	olfactory receptor 1350	Coding
TC0X00001305.rn.2	10.04	9.03	2.01	Renbp	renin binding protein	Coding
TC1000000824.rn.2	16.07	15.06	2.01	Pmp22	peripheral myelin protein 22	Coding
TC1000004078.rn.2	5.69	4.69	2.01	Cpsf4l	Protein Cpsf4l; ENCODES a protein that exhibits metal ion binding (inferred) AND INTERACTS WITH 2-methylcholine (ortholog) AND aflatoxin B1 (ortholog) AND clofibrate (ortholog)	Coding
TC1700001000.rn.2	10.18	9.18	2.01	Optn	optineurin	Coding
TC2000001747.rn.2	4.95	3.94	2.01	Aim1	absent in melanoma 1 [Source:RGD Symbol;Acc:1308629]; ASSOCIATED WITH Oculocutaneous Albinism Type IV (ortholog) AND INTERACTS WITH 17beta-estradiol (ortholog) AND 2 3 7 8-tetrachlorodibenzodioxine (ortholog) AND all-trans-retinoic acid (ortholog)	Coding
TC0200002938.rn.2	6.41	5.41	2	Itga2	Protein Itga2; integrin, alpha 2; ENCODES a protein that exhibits collagen binding AND integrin binding AND laminin binding AND INVOLVED IN cell proliferation AND cellular component movement AND cellular response to estradiol stimulus AND PARTICIPATES IN integrin mediated signaling pathway AND syndecan signaling pathway AND arrhythmogenic right ventricular cardiomyopathy pathway AND ASSOCIATED WI…	Coding
TC0400001736.rn.2	5.77	4.77	2	Clec6a-ps1	C-type lectin domain family 6, member A, pseudogene 1	Multiple_Complex
TC0100005943.rn.2	8.21	7.21	2	Il16	interleukin 16	Coding
TC0500000030.rn.2	5.22	4.22	2	Sbspon	somatomedin B and thrombospondin, type 1 domain containing	Coding
TC0700001603.rn.2	9.47	8.47	2	Tbc1d22a	TBC1 domain family, member 22a	Coding
TC0900000728.rn.2	8.63	7.63	2	LOC100360552; Fzd7	rCG22430-like; frizzled family receptor 7; ENCODES a protein that exhibits frizzled binding (ortholog) AND PDZ domain binding (ortholog) AND Wnt-activated receptor activity (ortholog) AND INVOLVED IN canonical Wnt signaling pathway (ortholog) AND mesenchymal to epithelial transition (ortholog) AND negative regulation of cell-substrate adhesion (ortholog) AND FOUND IN plasma membrane (ortholog) AN…	Coding
TC0900001668.rn.2	5.79	4.79	2	Ptchd4	patched domain containing 4 [Source:RGD Symbol;Acc:1563020]; ENCODES a protein that exhibits hedgehog receptor activity (inferred) AND INVOLVED IN signal transduction (inferred) AND FOUND IN integral component of membrane (inferred) AND INTERACTS WITH 17beta-estradiol (ortholog) AND aflatoxin B1 (ortholog) AND benzo[a]pyrene (ortholog)	Coding
TSUnmapped00000194.rn.2	4.88	3.89	2	Olr19	olfactory receptor 19	Coding
TC0100006728.rn.2	6.06	5.07	1.99	Pycard	PYD and CARD domain containing	Coding
TC0200000228.rn.2	9.59	8.6	1.99	Enc1	ectodermal-neural cortex 1	Coding
TC0300004784.rn.2	13.32	12.33	1.99	Zmynd8	zinc finger, MYND-type containing 8	Coding
TC0400000872.rn.2	5.25	4.26	1.99	Doxl2	diamine oxidase-like protein 2	Coding
TC0600003479.rn.2	9.07	8.08	1.99	Syne2	Uncharacterized protein; spectrin repeat containing, nuclear envelope 2; ENCODES a protein that exhibits actin binding (ortholog) AND INVOLVED IN centrosome localization (ortholog) AND cytoskeletal anchoring at nuclear membrane (ortholog) AND establishment or maintenance of cell polarity (ortholog) AND ASSOCIATED WITH Muscular Dystrophy Emery-Dreifuss (ortholog) AND FOUND IN aggresome (ortholog) …	Coding
TC0800001166.rn.2	7.47	6.48	1.99	Mto1	mitochondrial tRNA translation optimization 1	Coding
TC0900001438.rn.2	5.49	4.5	1.99	MGC116197	similar to RIKEN cDNA 1700001E04; similar to RIKEN cDNA 1700001E04 [Source:RGD Symbol;Acc:1560404]; INTERACTS WITH bilirubin (ortholog) AND bisphenol A (ortholog) AND copper atom (ortholog)	Coding
TC0X00002446.rn.2	7.23	6.24	1.99	Elf4	E74-like factor 4 (ets domain transcription factor)	Coding
TC1000000425.rn.2	10.48	9.49	1.99	Pwwp2a	PWWP domain containing 2A	Coding
TC1000003078.rn.2	12.14	11.15	1.99	Kdm6b	lysine (K)-specific demethylase 6B	Coding
TC1200001560.rn.2	8.85	7.86	1.99	Mlxip	MLX interacting protein	Coding
TC1300000267.rn.2	8.73	7.73	1.99	Dstyk	dual serine/threonine and tyrosine protein kinase	Coding
TC1300001411.rn.2	10.87	9.88	1.99	Mdm4	MDM4, p53 regulator	Coding
TC1400000653.rn.2	5.72	4.73	1.99	Vom1r26	vomeronasal 1 receptor 26	Coding
TC1800001383.rn.2	9.31	8.31	1.99	Ccdc112	coiled-coil domain containing 112	Coding
TC1900000329.rn.2	6.35	5.36	1.99	Cacna1a	calcium channel, voltage-dependent, P/Q type, alpha 1A subunit	Coding
TC1900001443.rn.2	4.34	3.35	1.99	Pkd1l3	Protein Pkd1l3	Coding
TC0100000492.rn.2	6.85	5.87	1.98	Sytl3	synaptotagmin-like 3	Coding
TC0100002689.rn.2	12.77	11.79	1.98	Bag3	Bcl2-associated athanogene 3	Coding
TC0100007183.rn.2	15.34	14.35	1.98	Vegfb	vascular endothelial growth factor B	Coding
TC0200000745.rn.2	5.76	4.77	1.98	LOC499565	LRRGT00038; INTERACTS WITH 5-aza-2'-deoxycytidine (ortholog) AND 5-fluorouracil (ortholog) AND all-trans-retinoic acid (ortholog)	Coding
TC0300000531.rn.2	9.12	8.13	1.98	Acvr2a	activin A receptor, type IIA	Coding
TC0300001638.rn.2	5.21	4.22	1.98	Fgf7	fibroblast growth factor 7	Coding
TC0400003407.rn.2	5.48	4.5	1.98	Npap60; LOC500265	nuclear pore associated protein [Source:RGD Symbol;Acc:3191]; nucleoporin 50-like	Coding
TC0500001392.rn.2	12.61	11.63	1.98	Ppt1	palmitoyl-protein thioesterase 1	Coding
TC0500004077.rn.2	4.75	3.77	1.98	LOC691196	similar to arylacetamide deacetylase	Coding
TC1000004341.rn.2	8.03	7.04	1.98	Wdr24	WD repeat domain 24	Coding
TC1300001553.rn.2	10.83	9.84	1.98	Rgs2	regulator of G-protein signaling 2	Coding
TC0100003226.rn.2	6.6	5.62	1.97	Ms4a6c	membrane-spanning 4-domains, subfamily A, member 6C [Source:RGD Symbol;Acc:1589849]; membrane-spanning 4-domains, subfamily A, member 6C; FOUND IN integral component of membrane (inferred) AND INTERACTS WITH 2 2' 4 4' 5 5'-hexachlorobiphenyl (ortholog) AND 2 3 7 8-tetrachlorodibenzodioxine (ortholog) AND 3 3' 4 4' 5-pentachlorobiphenyl (ortholog)	Coding
TC0300002025.rn.2	11.72	10.74	1.97	Srxn1	sulfiredoxin 1	Coding
TC0300002588.rn.2	7.51	6.53	1.97	Col20a1	collagen, type XX, alpha 1	Coding
TC0400000268.rn.2	6.76	5.78	1.97	Steap2	STEAP family member 2, metalloreductase	Coding
TC0400001716.rn.2	4.87	3.89	1.97	Mug1	murinoglobulin 1	Coding
TC0400003890.rn.2	4.9	3.92	1.97	Styk1	serine/threonine/tyrosine kinase 1	Coding
TC0800000156.rn.2	5.42	4.44	1.97	Olr1125	olfactory receptor 1125	Coding
TC0800003375.rn.2	6.44	5.46	1.97	Ccdc36	coiled-coil domain containing 36	Coding
TC0900000436.rn.2	10.7	9.72	1.97	Zfp451	zinc finger protein 451	Coding
TC0900001824.rn.2	6.13	5.16	1.97	Fam178b	family with sequence similarity 178, member B	Coding
TC1000000123.rn.2	7.47	6.49	1.97	Nagpa	N-acetylglucosamine-1-phosphodiester alpha-N-acetylglucosaminidase	Coding
TC1000002514.rn.2	5.99	5.01	1.97	Tlx3	T-cell leukemia, homeobox 3 [Source:RGD Symbol;Acc:1564190]; ENCODES a protein that exhibits sequence-specific DNA binding (inferred) AND sequence-specific DNA binding transcription factor activity (inferred) AND INVOLVED IN cell fate specification (ortholog) AND central nervous system development (ortholog) AND negative regulation of neuron differentiation (ortholog) AND FOUND IN nucleus (orthol…	Coding
TC1100000840.rn.2	5.82	4.84	1.97	Uts2b	urotensin 2B	Coding
TC1200000868.rn.2	7.99	7.02	1.97	Ulk1	unc-51 like autophagy activating kinase 1	Coding
TC1200001876.rn.2	5.99	5.01	1.97	Zfp605; AABR07036649.2	zinc finger protein 605 [Source:RGD Symbol;Acc:2318406]; -	Coding
TC1600000312.rn.2	5.63	4.65	1.97	Ncan	neurocan; ENCODES a protein that exhibits calcium ion binding (inferred) AND carbohydrate binding (inferred) AND hyaluronic acid binding (inferred) AND INVOLVED IN cell adhesion (inferred) AND PARTICIPATES IN syndecan signaling pathway AND FOUND IN extracellular region (inferred) AND plasma membrane (inferred) AND INTERACTS WITH all-trans-retinoic acid (ortholog) AND arsenic atom (ortholog) AND p…	Coding
TC1600000612.rn.2	4.58	3.61	1.97	Adam26a; Adam34	a disintegrin and metallopeptidase domain 26A; a disintegrin and metallopeptidase domain 34	Coding
TC0300000649.rn.2	7.62	6.65	1.96	Tanc1	tetratricopeptide repeat, ankyrin repeat and coiled-coil containing 1	Coding
TC0300003707.rn.2	5.05	4.08	1.96	Accsl	1-aminocyclopropane-1-carboxylate synthase homolog (Arabidopsis)(non-functional)-like	Coding
TC0400001682.rn.2	12.24	11.27	1.96	Kdm5a	lysine (K)-specific demethylase 5A	Coding
TC0400003305.rn.2	6.63	5.66	1.96	Abtb1	ankyrin repeat and BTB (POZ) domain containing 1	Coding
TC0500000802.rn.2	12.43	11.46	1.96	Tlr4	toll-like receptor 4	Coding
TC0500001998.rn.2	4.88	3.91	1.96	Gpr153	G protein-coupled receptor 153; ENCODES a protein that exhibits G-protein coupled receptor activity (inferred) AND INVOLVED IN G-protein coupled receptor signaling pathway (inferred) AND FOUND IN integral component of membrane (inferred) AND INTERACTS WITH benzo[a]pyrene AND C60 fullerene AND indole-3-methanol; G protein-coupled receptor 153 (Gpr153), mRNA.	Coding
TC0500003551.rn.2	10.74	9.77	1.96	Macf1; LOC100361083	microtubule-actin crosslinking factor 1; hypothetical LOC100361083	Multiple_Complex
TC0700002348.rn.2	9.79	8.82	1.96	Tcp11l2	t-complex 11, testis-specific-like 2	Coding
TC0900002347.rn.2	4.49	3.52	1.96	Slc19a3	solute carrier family 19 (thiamine transporter), member 3	Coding
TC1000000045.rn.2	6.33	5.36	1.96	LOC100362572; Mpv17l	Mpv17 transgene, kidney disease mutant-like (predicted)-like; MPV17 mitochondrial membrane protein-like; ENCODES a protein that exhibits receptor binding (ortholog) AND INVOLVED IN negative regulation of hydrogen peroxide biosynthetic process (ortholog) AND negative regulation of mitochondrial outer membrane permeabilization involved in apoptotic signaling pathway (ortholog) AND reactive oxygen s…	Coding
TC1100000716.rn.2	5.54	4.57	1.96	Mylk	myosin light chain kinase (Mylk), mRNA. Chalmel, et. al. Testis-expressed Unannotated Transcripts (TUTs)	NonCoding
TC1100001792.rn.2	4.56	3.6	1.96	Pigz	phosphatidylinositol glycan anchor biosynthesis, class Z; ENCODES a protein that exhibits alpha-1 2-mannosyltransferase activity (ortholog) AND mannosyltransferase activity (ortholog) AND INVOLVED IN GPI anchor biosynthetic process (ortholog) AND mannosylation (ortholog) AND PARTICIPATES IN mRNA decay pathway AND RNA transport pathway AND spliceosome pathway AND FOUND IN endoplasmic reticulum (or…	Coding
TSUnmapped00000034.rn.2	6.96	5.98	1.96	Cdkl3	cyclin-dependent kinase-like 3	Coding
TC0100004937.rn.2	9.48	8.52	1.95	Pvrl2	poliovirus receptor-related 2	Coding
TC0100006150.rn.2	4.73	3.76	1.95	P2ry2	purinergic receptor P2Y, G-protein coupled, 2	Coding
TC0200004784.rn.2	4.34	3.38	1.95	LOC102549290	60S ribosomal protein L22-like	Coding
TC0300002722.rn.2	5.22	4.26	1.95	Ccdc187	coiled-coil domain containing 187	Coding
TC0400003585.rn.2	7.2	6.24	1.95	Plxnd1	plexin D1	Coding
TC0500000632.rn.2	8.68	7.71	1.95	Zfp189	zinc finger protein 189	Coding
TC0700001948.rn.2	4.37	3.41	1.95	LOC102553649	disks large homolog 5-like	Coding
TC0800002520.rn.2	5.47	4.51	1.95	RGD1564937	similar to RIKEN cDNA 1110032A03	Coding
TC0900002233.rn.2	9.74	8.77	1.95	Tns1	tensin 1	Coding
TC1000000973.rn.2	8.82	7.86	1.95	Rnf167	ring finger protein 167	Coding
TC1000002677.rn.2	8.47	7.51	1.95	Irgm	immunity-related GTPase family, M	Coding
TC1000003496.rn.2	4.17	3.21	1.95	Olr1521	olfactory receptor 1521	Coding
TC1300001185.rn.2	5.59	4.63	1.95	Rnf152	ring finger protein 152	Coding
TC1400001000.rn.2	14.16	13.2	1.95	RGD1309870	hypothetical LOC289778	Coding
TC1400002180.rn.2	8.43	7.46	1.95	Urgcp	upregulator of cell proliferation	Coding
TC1500000739.rn.2	9.69	8.72	1.95	Scara5	scavenger receptor class A, member 5	Coding
TC1600001432.rn.2	7.4	6.44	1.95	Zfp964; ENSRNOG00000042504	zinc finger protein 964 [Source:RGD Symbol;Acc:2318713]; ENCODES a protein that exhibits metal ion binding (inferred) AND nucleic acid binding (inferred) AND FOUND IN intracellular (inferred) AND INTERACTS WITH (-)-epigallocatechin 3-gallate (ortholog) AND 1-fluoro-2 4-dinitrobenzene (ortholog) AND 17beta-estradiol (ortholog); Uncharacterized protein [Source:UniProtKB/TrEMBL;Acc:F1LY33]	Coding
TC1700000692.rn.2	14.25	13.28	1.95	Zfp187	Protein Zfp187; ENCODES a protein that exhibits metal ion binding (inferred) AND nucleic acid binding (inferred) AND sequence-specific DNA binding transcription factor activity (inferred) AND INVOLVED IN regulation of transcription DNA-templated (inferred) AND transcription DNA-templated (inferred) AND FOUND IN nucleus (inferred) AND INTERACTS WITH 17beta-estradiol (ortholog) AND 2 3 7 8-tetrachl…	Coding
TC1800000355.rn.2	4.18	3.21	1.95	Pcdhgb5	protocadherin gamma subfamily B, 5	Coding
TC1900001691.rn.2	8.2	7.23	1.95	RGD1562218	similar to RIKEN cDNA 0610039J04	Coding
TC0100002988.rn.2	7.56	6.6	1.94	Acy3	aminoacylase 3	Coding
TC0100007636.rn.2	5.59	4.63	1.94	Cpeb3	cytoplasmic polyadenylation element binding protein 3	Coding
TC0100008086.rn.2	9.25	8.29	1.94	Zfp874b	zinc finger protein 874b	Coding
TC0200002413.rn.2	11.35	10.39	1.94	Usp33	ubiquitin specific peptidase 33	Coding
TC0200004214.rn.2	7.27	6.32	1.94	Adamtsl4	ADAMTS-like 4	Coding
TC0400003318.rn.2	4.16	3.2	1.94	Vom1r94	vomeronasal 1 receptor 94	Coding
TC0500003433.rn.2	10.46	9.51	1.94	Btbd19	BTB (POZ) domain containing 19	Coding
TC0500004118.rn.2	9.55	8.6	1.94	Camta1	calmodulin binding transcription activator 1; INTERACTS WITH toluene AND 2-methylcholine (ortholog) AND 5-aza-2'-deoxycytidine (ortholog); similar to KIAA0833 protein (Camta1), transcript variant 1, mRNA.; similar to KIAA0833 protein (Camta1), transcript variant 1, mRNA. Chalmel, et. al. Testis-expressed Unannotated Transcripts (TUTs)	Coding
TC0600000390.rn.2	9.79	8.84	1.94	Hs1bp3	HCLS1 binding protein 3	Coding
TC0600002215.rn.2	5.27	4.31	1.94	Cys1	cystin 1	Coding
TC0800000770.rn.2	6.78	5.82	1.94	LOC100360369	lethal (2) 06225-like	Coding
TC0800002544.rn.2	10.03	9.08	1.94	Zc3h12c	zinc finger CCCH type containing 12C	Coding
TC0800002951.rn.2	6.49	5.53	1.94	Gfral	GDNF family receptor alpha like	Coding
TC0900002706.rn.2	10.07	9.12	1.94	Sp100	ENCODES a protein that exhibits chromo shadow domain binding (ortholog) AND identical protein binding (ortholog) AND kinase binding (ortholog) AND INVOLVED IN DNA damage response signal transduction by p53 class mediator resulting in transcription of p21 class mediator (ortholog) AND negative regulation of cellular component movement (ortholog) AND negative regulation of DNA binding (ortholog) AN…	Coding
TC1000003704.rn.2	10.41	9.45	1.94	Fbxl20	F-box and leucine-rich repeat protein 20	Coding
TC1000004348.rn.2	5.7	4.74	1.94	Myh8	myosin, heavy chain 8, skeletal muscle, perinatal	Coding
TC1300001776.rn.2	5.25	4.29	1.94	Fmo1	flavin containing monooxygenase 1	Coding
TC1400000316.rn.2	4.89	3.94	1.94	Ugt2b1	UDP glucuronosyltransferase 2 family, polypeptide B1	Coding
TC1500001749.rn.2	5.31	4.35	1.94	Olr1292; LOC100911015; LOC100911064	olfactory receptor 1292 (Olr1292), mRNA; ENCODES a protein that exhibits olfactory receptor activity (inferred) AND INVOLVED IN detection of chemical stimulus involved in sensory perception of smell (inferred) AND G-protein coupled receptor signaling pathway (inferred) AND FOUND IN integral component of membrane (inferred) AND INTERACTS WITH benzo[a]pyrene; ENCODES a protein that exhibits G-prote…	Coding
TC1800000336.rn.2	4.96	4	1.94	Pcdhb9	protocadherin beta 9	Coding
TC2000000705.rn.2	4.51	3.55	1.94	Rsph4a	radial spoke head 4 homolog A (Chlamydomonas) [Source:RGD Symbol;Acc:1307229]; INVOLVED IN axoneme assembly (ortholog) AND cilium movement (ortholog) AND ASSOCIATED WITH Ciliary Dyskinesia Primary 11 (ortholog) AND FOUND IN nucleolus (ortholog) AND nucleus (ortholog) AND INTERACTS WITH lead diacetate AND mono(2-ethylhexyl) phthalate (ortholog) AND paracetamol (ortholog); radial spoke head 4 homol…	Coding
TC0100001713.rn.2	12.52	11.57	1.93	Igf1r	insulin-like growth factor 1 receptor	Coding
TC0100002073.rn.2	7.88	6.93	1.93	Kctd21	potassium channel tetramerization domain containing 21	Coding
TC0100002859.rn.2	4	3.05	1.93	Olr313	olfactory receptor 313	Coding
TC0300001587.rn.2	13.06	12.12	1.93	Sord	sorbitol dehydrogenase	Coding
TC0800001356.rn.2	6.56	5.6	1.93	Rbp2	retinol binding protein 2, cellular	Coding
TC0900001459.rn.2	5.86	4.91	1.93	Prr22	proline rich 22	Coding
TC0X00002376.rn.2	17.59	16.64	1.93	Lamp2	lysosomal-associated membrane protein 2	Coding
TC1000000544.rn.2	7.75	6.8	1.93	Zfp354a	zinc finger protein 354A	Coding
TC1100000427.rn.2	4.62	3.67	1.93	Olr1549	olfactory receptor 1549	Coding
TC1100001411.rn.2	4.26	3.31	1.93	LOC100910184	vomeronasal type-2 receptor 26-like	Coding
TC1300000810.rn.2	5.5	4.55	1.93	LOC681470	similar to olfactory receptor 1403; ENCODES a protein that exhibits G-protein coupled receptor activity (inferred) AND olfactory receptor activity (inferred) AND INVOLVED IN detection of chemical stimulus involved in sensory perception of smell (inferred) AND G-protein coupled receptor signaling pathway (inferred) AND FOUND IN integral component of membrane (inferred) AND plasma membrane (inferre…	Coding
TC1500001743.rn.2	4.75	3.8	1.93	LOC100910060	granzyme G-like [Source:RGD Symbol;Acc:6500474]; ENCODES a protein that exhibits serine-type endopeptidase activity (inferred) AND INVOLVED IN proteolysis (inferred) AND INTERACTS WITH 5-azacytidine (ortholog) AND all-trans-retinoic acid (ortholog) AND diarsenic trioxide (ortholog)	Coding
TC0100000652.rn.2	9.46	8.52	1.92	LOC102554200	zinc finger protein 271-like	Coding
TC0100001958.rn.2	5.68	4.74	1.92	Olr20	ENCODES a protein that exhibits G-protein coupled receptor activity (inferred) AND olfactory receptor activity (inferred) AND INVOLVED IN detection of chemical stimulus involved in sensory perception of smell (inferred) AND G-protein coupled receptor signaling pathway (inferred) AND FOUND IN integral component of membrane (inferred) AND plasma membrane (inferred) AND INTERACTS WITH 2 6-dinitrotol…	Coding
TC0100003832.rn.2	13.62	12.68	1.92	Pdcd4	programmed cell death 4	Coding
TC0100004963.rn.2	6.42	5.48	1.92	Pinlyp	phospholipase A2 inhibitor and LY6/PLAUR domain containing	Coding
TC0200002282.rn.2	11.07	10.13	1.92	LOC365949; LOC499717	similar to nemo like kinase; similar to 2310047O13Rik protein	Coding
TC0200004972.rn.2	7.33	6.39	1.92	Intu	inturned planar cell polarity effector homolog (Drosophila); inturned planar cell polarity effector homolog (Drosophila) [Source:MGI Symbol;Acc:MGI:2443752]; INVOLVED IN cilium assembly (ortholog) AND cilium morphogenesis (ortholog) AND hair follicle morphogenesis (ortholog) AND FOUND IN cytoplasm (ortholog) AND INTERACTS WITH (-)-epigallocatechin 3-gallate (ortholog) AND 2 3 7 8-tetrachlorodiben…	Coding
TC0300001095.rn.2	4.37	3.43	1.92	Olr691	olfactory receptor 691	Coding
TC0300002737.rn.2	6.12	5.18	1.92	Vegp2	von Ebners gland protein 2	Coding
TC0300004195.rn.2	8.29	7.35	1.92	Spef1	sperm flagellar 1	Coding
TC0500002499.rn.2	9.19	8.25	1.92	Zfp292	zinc finger protein 292	Coding
TC0800000553.rn.2	7.3	6.36	1.92	C1qtnf5	C1q and tumor necrosis factor related protein 5	Coding
TC0800001601.rn.2	5.81	4.86	1.92	Prss42	protease, serine, 42	Coding
TC0800003324.rn.2	5.21	4.26	1.92	Iqcf3; Iqcf2	IQ motif containing F3; IQ motif containing F2; INTERACTS WITH benzo[a]pyrene (ortholog) AND quercetin (ortholog); IQ motif containing F3 (Iqcf3), mRNA.	Coding
TC1_KL567891v1_random00000001.rn.2	5.68	4.74	1.92	Olr20	olfactory receptor 20 (Olr20), mRNA	Coding
TC1000000602.rn.2	10.43	9.49	1.92	Rapgef6	Rap guanine nucleotide exchange factor (GEF) 6	Coding
TC1300000288.rn.2	5.76	4.82	1.92	Sox13	SRY box 13	Coding
TC1300001783.rn.2	4.63	3.69	1.92	Mroh9	maestro heat-like repeat family member 9 [Source:RGD Symbol;Acc:1564745]; INTERACTS WITH benzo[a]pyrene (ortholog) AND cadmium atom (ortholog) AND paracetamol (ortholog)	Coding
TC1700000506.rn.2	7.06	6.12	1.92	Serpinb1a	serine (or cysteine) proteinase inhibitor, clade B, member 1a	Coding
TC1800000511.rn.2	5.49	4.54	1.92	Gykl1	glycerol kinase-like 1	Coding
TC1800001015.rn.2	5.9	4.95	1.92	LOC680026	similar to ATP synthase H+ transporting mitochondrial Fo complex subunit G	Coding
TC1900000300.rn.2	12.3	11.36	1.92	Dnajb1	DnaJ (Hsp40) homolog, subfamily B, member 1	Coding
TC1900000867.rn.2	5.84	4.9	1.92	RGD1306091	PREDICTED: similar to Mixed lineage kinase 4 (RGD1306091), mRNA. Chalmel, et. al. Testis-expressed Unannotated Transcripts (TUTs)	NonCoding
TC2000000084.rn.2	6.49	5.54	1.92	RT1-N2; RT1-N1	RT1 class Ib, locus N2; RT1 class Ib, locus N1	Coding
TSUnmapped00000221.rn.2	5.68	4.74	1.92	Olr20	olfactory receptor 20	Coding
TC0100001162.rn.2	7.65	6.72	1.91	Plekhg2	pleckstrin homology domain containing, family G (with RhoGef domain) member 2	Coding
TC0400001399.rn.2	8.62	7.69	1.91	Klf15	Kruppel-like factor 15	Coding
TC0500004010.rn.2	9.33	8.39	1.91	Vps13d	vacuolar protein sorting 13 homolog D (S. cerevisiae)	Coding
TC0600000338.rn.2	7.86	6.92	1.91	Adcy3	adenylate cyclase 3	Coding
TC0600000506.rn.2	11.38	10.45	1.91	Mboat2	membrane bound O-acyltransferase domain containing 2	Coding
TC0700000127.rn.2	10.11	9.17	1.91	LOC501230	similar to nidogen 2	Coding
TC0800001736.rn.2	9.02	8.09	1.91	Xylb	xylulokinase homolog (H. influenzae)	Coding
TC0900001328.rn.2	4.72	3.78	1.91	Dlgap1	discs, large (Drosophila) homolog-associated protein 1	Coding
TC0X00000477.rn.2	4.86	3.93	1.91	RGD1565785	similar to chromosome X open reading frame 21	Coding
TC0X00002336.rn.2	6.27	5.34	1.91	LOC102553248	uncharacterized LOC102553248	Coding
TC1000000619.rn.2	9.81	8.87	1.91	Slc36a1	solute carrier family 36 (proton/amino acid symporter), member 1	Coding
TC1000003779.rn.2	5.65	4.72	1.91	Krt36	keratin 36, type I	Coding
TC1100000250.rn.2	11.18	10.25	1.91	Ifnar1	interferon (alpha, beta and omega) receptor 1	Coding
TC1200000909.rn.2	8.72	7.79	1.91	Stard13	StAR-related lipid transfer (START) domain containing 13	Coding
TC1400000698.rn.2	11.45	10.51	1.91	Lcorl	ligand dependent nuclear receptor corepressor-like	Coding
TC1400000833.rn.2	7.07	6.13	1.91	Haus3; Poln	HAUS augmin-like complex, subunit 3; polymerase (DNA directed) nu	Coding
TC1400001783.rn.2	9.42	8.48	1.91	Wdr19	WD repeat domain 19	Coding
TC1400002173.rn.2	10.54	9.61	1.91	Ccdc117	coiled-coil domain containing 117	Coding
TC1900000986.rn.2	4.51	3.58	1.91	Adgrg5	adhesion G protein-coupled receptor G5	Coding
TC2000000146.rn.2	6.53	5.6	1.91	Gpsm3	G-protein signaling modulator 3	Coding
TC2000001040.rn.2	13.06	12.12	1.91	Ier3	immediate early response 3	Coding
TC0100001239.rn.2	11.47	10.54	1.9	Clip3; LOC100911911	CAP-GLY domain containing linker protein 3; ENCODES a protein that exhibits ganglioside binding (ortholog) AND microtubule binding (ortholog) AND INVOLVED IN chaperone-mediated protein transport (ortholog) AND membrane biogenesis (ortholog) AND negative regulation of microtubule polymerization (ortholog) AND FOUND IN early endosome membrane (ortholog) AND membrane raft (ortholog) AND plasma membr…	Coding
TC0100003691.rn.2	13.12	12.2	1.9	Slf2	SMC5-SMC6 complex localization factor 2	Coding
TC0100007578.rn.2	12.63	11.7	1.9	Atad1	ATPase family, AAA domain containing 1	Multiple_Complex
TC0200002889.rn.2	10.28	9.35	1.9	LOC100912399	mitogen-activated protein kinase kinase kinase 1-like [Source:RGD Symbol;Acc:6487511]; Uncharacterized protein; ENCODES a protein that exhibits ATP binding (inferred) AND protein serine/threonine kinase activity (inferred) AND zinc ion binding (inferred) AND INVOLVED IN protein phosphorylation (inferred) AND INTERACTS WITH (-)-epigallocatechin 3-gallate (ortholog) AND 17beta-estradiol (ortholog) …	Coding
TC0300002247.rn.2	5.55	4.63	1.9	L3mbtl1	l(3)mbt-like 1 (Drosophila)	Coding
TC0300005090.rn.2	5.84	4.92	1.9	Lcn12	lipocalin 12	Coding
TC0500000396.rn.2	9.69	8.77	1.9	Mdn1	midasin homolog (yeast) [Source:RGD Symbol;Acc:1306394]; PARTICIPATES IN ribosome biogenesis pathway AND FOUND IN cytoplasm (ortholog) AND intermediate filament cytoskeleton (ortholog) AND membrane (ortholog) AND INTERACTS WITH (-)-demecolcine (ortholog) AND 17alpha-ethynylestradiol (ortholog) AND 17beta-estradiol (ortholog)	Coding
TC0600000087.rn.2	4.94	4.01	1.9	LOC102548459	wiskott-Aldrich syndrome protein family member 1-like	Coding
TC0600000983.rn.2	5.45	4.53	1.9	Prkch	protein kinase C, eta	Coding
TC0700000241.rn.2	6.82	5.89	1.9	Mier2	mesoderm induction early response 1, family member 2	Coding
TC0800001540.rn.2	11.65	10.73	1.9	Gpx1	glutathione peroxidase 1	Coding
TC0900000896.rn.2	8.02	7.09	1.9	Pnkd	paroxysmal nonkinesigenic dyskinesia	Multiple_Complex
TC0900001086.rn.2	5	4.08	1.9	Sag	S-antigen	Coding
TC0X00002053.rn.2	5.51	4.58	1.9	Fnd3c2	fibronectin type III domain containing 3C2	Coding
TC0X00002633.rn.2	16.17	15.24	1.9	Atp6ap1	ATPase, H+ transporting, lysosomal accessory protein 1	Coding
TC1000000156.rn.2	6.45	5.53	1.9	Adcy9; LOC100362008	adenylate cyclase 9; PREDICTED: adenylate cyclase 9 (LOC100362008), mRNA.	Coding
TC1000004386.rn.2	13.27	12.34	1.9	Mfsd11	major facilitator superfamily domain containing 11	Coding
TC1500000756.rn.2	9.99	9.06	1.9	Entpd4	ectonucleoside triphosphate diphosphohydrolase 4	Coding
TC0100001702.rn.2	6.4	5.48	1.89	Adamts17	ADAM metallopeptidase with thrombospondin type 1 motif, 17	Coding
TC0100003341.rn.2	14.24	13.31	1.89	Zfand5	zinc finger, AN1-type domain 5	Coding
TC0100007306.rn.2	4.91	3.99	1.89	Olr324	olfactory receptor 324	Coding
TC0200001826.rn.2	7.4	6.49	1.89	Tbx15	T-box 15	Coding
TC0300002870.rn.2	10.07	9.15	1.89	Dnm1	dynamin 1	Coding
TC0300002986.rn.2	5.64	4.72	1.89	Olr424	olfactory receptor 424	Coding
TC0700003519.rn.2	6.03	5.11	1.89	Pdgfb	platelet-derived growth factor beta polypeptide	Coding
TC0900000411.rn.2	4.97	4.05	1.89	Spata31e1	SPATA31 subfamily E, member 1	Coding
TC1500001930.rn.2	10.28	9.36	1.89	Hmbox1	homeobox containing 1	Coding
TC1600000621.rn.2	13.38	12.46	1.89	Asah1	N-acylsphingosine amidohydrolase (acid ceramidase) 1	Coding
TC0100002766.rn.2	10.16	9.25	1.88	Edrf1	erythroid differentiation regulatory factor 1	Coding
TC0100004286.rn.2	7.59	6.68	1.88	Irx2	iroquois homeobox 2	Coding
TC0100005596.rn.2	5.13	4.22	1.88	LOC102554921	alpha-13-mannosyl-glycoprotein 4-beta-N-acetylglucosaminyltransferase A-like	Coding
TC0100007802.rn.2	5.47	4.56	1.88	Kchip2; LOC100911951	A-type potassium channel modulatory protein 2Kv channel-interacting protein 2; Kv channel-interacting protein 2-like	Coding
TC0200001364.rn.2	5.7	4.8	1.88	NEWGENE_1585613; LOC100362224; Arl14	ADP-ribosylation factor-like 14; rCG62647-like; ENCODES a protein that exhibits GTP binding (inferred) AND INVOLVED IN small GTPase mediated signal transduction (inferred) AND FOUND IN intracellular (inferred) AND INTERACTS WITH aflatoxin B1 (ortholog) AND calcitriol (ortholog) AND formaldehyde (ortholog)	Multiple_Complex
TC0300001058.rn.2	4.15	3.24	1.88	Olr592	olfactory receptor 592	Coding
TC0300001767.rn.2	12.04	11.13	1.88	Cds2	CDP-diacylglycerol synthase (phosphatidate cytidylyltransferase) 2	Coding
TC0400001098.rn.2	4.42	3.51	1.88	Fabp1	fatty acid binding protein 1, liver	Coding
TC0500000794.rn.2	5.94	5.03	1.88	Pappa	pregnancy-associated plasma protein A	Coding
TC0700002912.rn.2	14	13.09	1.88	Pip4k2c	phosphatidylinositol-5-phosphate 4-kinase, type II, gamma	Coding
TC0800001538.rn.2	6.61	5.7	1.88	Amt	aminomethyltransferase	Coding
TC0X00000752.rn.2	5.82	4.91	1.88	LOC102554937	Uncharacterized protein; transmembrane protein 182-like	Coding
TC1000001867.rn.2	4.48	3.56	1.88	Kcnj16	potassium channel, inwardly rectifying subfamily J, member 16	Coding
TC1300000251.rn.2	10.89	9.98	1.88	Elk4	ELK4, ETS-domain protein (SRF accessory protein 1)	Coding
TC1500000697.rn.2	8.29	7.38	1.88	Xkr6	XK, Kell blood group complex subunit-related family, member 6	Coding
TC1500001969.rn.2	6.08	5.17	1.88	Synb	syncytin b	Multiple_Complex
TC1600001816.rn.2	9.35	8.44	1.88	Rnf122; RGD1561238	ring finger protein 122 [Source:RGD Symbol;Acc:1561238]; ENCODES a protein that exhibits zinc ion binding (inferred) AND INTERACTS WITH dibutyl phthalate AND benzo[a]pyrene (ortholog) AND choline (ortholog); ring finger protein 122; Uncharacterized protein [Source:UniProtKB/TrEMBL;Acc:F1LZF5]	Coding
TC1700000854.rn.2	7.86	6.95	1.88	Fzd8	frizzled class receptor 8	Coding
TC1900000899.rn.2	7.7	6.79	1.88	Nrp1	neuropilin 1	Multiple_Complex
TC0100003575.rn.2	9.98	9.08	1.87	LOC685933	hypothetical protein LOC685933; ENCODES a protein that exhibits Rab GTPase activator activity (inferred) AND INVOLVED IN positive regulation of Rab GTPase activity (inferred) AND INTERACTS WITH (-)-epigallocatechin 3-gallate (ortholog) AND cobalt dichloride (ortholog) AND formaldehyde (ortholog)	Coding
TC0200004629.rn.2	4.84	3.93	1.87	1700006A11Rik; RGD1306519	RIKEN cDNA 1700006A11 gene; similar to T-cell activation Rho GTPase-activating protein isoform b [Source:RGD Symbol;Acc:1306519]; Uncharacterized protein [Source:UniProtKB/TrEMBL;Acc:D4AA19]	Coding
TC0300000058.rn.2	12.12	11.22	1.87	Npdc1	neural proliferation, differentiation and control, 1	Coding
TC0300000263.rn.2	8.37	7.47	1.87	St6galnac6	ST6 (alpha-N-acetyl-neuraminyl-2,3-beta-galactosyl-1,3)-N-acetylgalactosaminide alpha-2,6-sialyltransferase 6	Coding
TC0300001406.rn.2	5.04	4.14	1.87	Olr792	olfactory receptor 792	Coding
TC0300002655.rn.2	4.5	3.6	1.87	Noxa1	NADPH oxidase activator 1	Coding
TC0400000867.rn.2	6.97	6.06	1.87	Tmem176a	transmembrane protein 176A	Coding
TC0400001582.rn.2	10.64	9.74	1.87	Tatdn2	TatD DNase domain containing 2	Coding
TC0500004100.rn.2	8.88	7.97	1.87	Car6	carbonic anhydrase 6	Coding
TC0700002918.rn.2	4.98	4.08	1.87	Gli1	GLI family zinc finger 1	Coding
TC0700003261.rn.2	4.64	3.74	1.87	Oc90	otoconin 90	Coding
TC0700003916.rn.2	8.35	7.45	1.87	Cela1	chymotrypsin-like elastase family, member 1	Coding
TC0800002139.rn.2	9.46	8.56	1.87	Acad8; RGD1564209	acyl-Coenzyme A dehydrogenase family, member 8 [Source:MGI Symbol;Acc:MGI:1914198]; ENCODES a protein that exhibits acyl-CoA dehydrogenase activity (ortholog) AND ASSOCIATED WITH Isobutyryl-CoA dehydrogenase deficiency (ortholog) AND FOUND IN mitochondrion (ortholog) AND INTERACTS WITH ethanol AND indole-3-methanol AND thioacetamide; similar to Acyl-CoA dehydrogenase family member 8, mitochondria…	Coding
TC0800002534.rn.2	6.95	6.05	1.87	LOC102553270; RGD1562811	uncharacterized LOC102553270; RGD1562811	Coding
TC0X00001775.rn.2	4.26	3.35	1.87	RGD1563383	Protein RGD1563383; ENCODES a protein that exhibits nucleic acid binding (inferred) AND nucleotide binding (inferred) AND INTERACTS WITH 2 3-dimethoxynaphthalene-1 4-dione (ortholog) AND benzene (ortholog) AND benzo[a]pyrene (ortholog)	Coding
TC0X00002628.rn.2	7.73	6.82	1.87	Ikbkg	inhibitor of kappa light polypeptide gene enhancer in B-cells, kinase gamma	Coding
TC1300001695.rn.2	7.98	7.08	1.87	Tor3a	torsin family 3, member A	Coding
TC1500001644.rn.2	7.99	7.08	1.87	RGD1563780	similar to RIKEN cDNA A430107P09 gene [Source:RGD Symbol;Acc:1563780]; similar to RIKEN cDNA A430107P09 gene	Coding
TC2000001071.rn.2	5.48	4.58	1.87	Egfl8	EGF-like-domain, multiple 8	Coding
TC0100005529.rn.2	5.57	4.68	1.86	Fpr3	formyl peptide receptor 3 [Source:RGD Symbol;Acc:1566044]; ENCODES a protein that exhibits G-protein coupled receptor activity (inferred) AND INVOLVED IN G-protein coupled receptor signaling pathway (inferred) AND FOUND IN integral component of membrane (inferred) AND INTERACTS WITH 5-aza-2'-deoxycytidine (ortholog) AND acetylsalicylic acid (ortholog) AND benzene (ortholog)	Coding
TC0100005689.rn.2	13.91	13.01	1.86	Tjp1	tight junction protein 1	Coding
TC0300002217.rn.2	11.58	10.69	1.86	Plcg1	phospholipase C, gamma 1	Coding
TC0300002600.rn.2	7.14	6.24	1.86	Lime1	Lck interacting transmembrane adaptor 1	Coding
TC0300002932.rn.2	9.1	8.21	1.86	Stom	stomatin	Coding
TC0400001360.rn.2	5.14	4.25	1.86	Dnajb8	DnaJ (Hsp40) homolog, subfamily B, member 8	Coding
TC0400001622.rn.2	10.68	9.78	1.86	March8	membrane-associated ring finger (C3HC4) 8, E3 ubiquitin protein ligase	Coding
TC0400003930.rn.2	10.94	10.05	1.86	Lrp6	low density lipoprotein receptor-related protein 6	Coding
TC0600000295.rn.2	11.31	10.41	1.86	Slc5a6	solute carrier family 5 (sodium/multivitamin and iodide cotransporter), member 6	Coding
TC0600000345.rn.2	9.03	8.13	1.86	Atad2b	ATPase family, AAA domain containing 2B	Coding
TC0700001018.rn.2	4.66	3.77	1.86	Rims2	regulating synaptic membrane exocytosis 2	Multiple_Complex
TC0700001144.rn.2	10.66	9.76	1.86	Zhx2	zinc fingers and homeoboxes 2	Coding
TC0800000112.rn.2	5.04	4.15	1.86	Gpr83	G protein-coupled receptor 83	Coding
TC0900001449.rn.2	5.45	4.55	1.86	LOC100909645	INTERACTS WITH 5-aza-2'-deoxycytidine (ortholog) AND cisplatin (ortholog)	Coding
TC0900002655.rn.2	4.17	3.28	1.86	RGD1559714; RGD1563667	similar to TDPOZ3	Coding
TC0X00001953.rn.2	4.9	4	1.86	Cxcr3	chemokine (C-X-C motif) receptor 3	Coding
TC1000003359.rn.2	12.28	11.38	1.86	Wsb1	WD repeat and SOCS box-containing 1	Coding
TC1100000703.rn.2	10.88	9.98	1.86	Dirc2	disrupted in renal carcinoma 2	Coding
TC1200000159.rn.2	5.33	4.44	1.86	Cdx2	caudal type homeo box 2	Coding
TC1400000872.rn.2	6.78	5.88	1.86	Pik3ip1	phosphoinositide-3-kinase interacting protein 1	Coding
TC1600001585.rn.2	6.55	5.65	1.86	Vegfc	vascular endothelial growth factor C	Coding
TC1900001055.rn.2	4.15	3.26	1.86	Irx6	iroquois homeobox 6	Coding
TCX_KL568128v1_random00000001.rn.2	11.2	10.31	1.86	Nkrf	Protein LOC100910054	Coding
TC0100003927.rn.2	5.52	4.63	1.85	LOC100365112; Ces2	carboxylesterase-like; carboxylesterase 2; null	Coding
TC0100008087.rn.2	7.17	6.28	1.85	RGD1566325	Uncharacterized protein; similar to regulator of sex-limitation candidate 16	Coding
TC0200003792.rn.2	5.05	4.16	1.85	Vom2r47	vomeronasal 2 receptor, 47	Coding
TC0300001025.rn.2	5.43	4.54	1.85	Olr530	olfactory receptor 530	Coding
TC0400000662.rn.2	10.43	9.54	1.85	Ubn2	ubinuclein 2	Coding
TC0400003137.rn.2	5.25	4.36	1.85	LOC100361595	hypothetical LOC100361595 [Source:RGD Symbol;Acc:2319874]; hypothetical LOC100361595	Coding
TC0500003454.rn.2	6.95	6.07	1.85	Szt2	seizure threshold 2 homolog (mouse)	Coding
TC0600000130.rn.2	7.73	6.84	1.85	Prkce	protein kinase C, epsilon	Coding
TC0600001676.rn.2	10.22	9.33	1.85	Zfp386	zinc finger protein 386 (Kruppel-like)	Coding
TC0600002866.rn.2	14.73	13.84	1.85	Pgf	placental growth factor	Coding
TC0800001328.rn.2	6.85	5.97	1.85	Gk5	Protein Gk5; glycerol kinase 5 (putative) [Source:RGD Symbol;Acc:1311223]; glycerol kinase 5 (putative); ENCODES a protein that exhibits kinase activity (inferred) AND phosphotransferase activity alcohol group as acceptor (inferred) AND INVOLVED IN carbohydrate metabolic process (inferred) AND phosphorylation (inferred) AND INTERACTS WITH 2 3 7 8-tetrachlorodibenzodioxine (ortholog) AND amiodaron…	Coding
TC0800003370.rn.2	5.37	4.49	1.85	Bsn	bassoon (presynaptic cytomatrix protein)	Coding
TC0900000093.rn.2	5.09	4.2	1.85	Acsbg2	acyl-CoA synthetase bubblegum family member 2	Coding
TC0900001871.rn.2	6.96	6.08	1.85	Lonrf2	LON peptidase N-terminal domain and ring finger 2 [Source:RGD Symbol;Acc:1562137]; LON peptidase N-terminal domain and ring finger 2; ENCODES a protein that exhibits ATP-dependent peptidase activity (inferred) AND zinc ion binding (inferred) AND INVOLVED IN ATP catabolic process (inferred) AND proteolysis (inferred) AND INTERACTS WITH aluminium atom AND aluminium(0) AND 17beta-estradiol (ortholog…	Coding
TC0900002724.rn.2	11.99	11.1	1.85	Wdfy1	WD repeat and FYVE domain containing 1	Coding
TC1000002873.rn.2	5	4.12	1.85	Olr1417	olfactory receptor 1417	Coding
TC1700001300.rn.2	8.35	7.47	1.85	Pcbd2	pterin 4 alpha carbinolamine dehydratase/dimerization cofactor of hepatocyte nuclear factor 1 alpha (TCF1) 2; ENCODES a protein that exhibits phenylalanine 4-monooxygenase activity (ortholog) AND INVOLVED IN oxidation-reduction process (ortholog) AND positive regulation of transcription DNA-templated (ortholog) AND protein heterooligomerization (ortholog) AND FOUND IN mitochondrion (ortholog) AND…	Coding
TC1700001884.rn.2	11.32	10.43	1.85	Vps41	vacuolar protein sorting 41 homolog (S. cerevisiae)	Coding
TC1800000663.rn.2	4.36	3.47	1.85	St8sia3	ST8 alpha-N-acetyl-neuraminide alpha-2,8-sialyltransferase 3	Coding
TC1900000580.rn.2	5.59	4.71	1.85	Hp	haptoglobin	Coding
TC2000000973.rn.2	4.43	3.55	1.85	Olr1724	olfactory receptor 1724	Multiple_Complex
TC0100001764.rn.2	10.57	9.69	1.84	Rgma	repulsive guidance molecule family member A	Coding
TC0100007987.rn.2	13.81	12.93	1.84	Cacul1	CDK2-associated, cullin domain 1	Coding
TC0200003409.rn.2	4.93	4.05	1.84	LOC100909885; LOC100910162	olfactory receptor 8D1-like [Source:RGD Symbol;Acc:6501343]; olfactory receptor 8D1-like	Coding
TC0300000057.rn.2	6.88	6	1.84	Entpd2	ectonucleoside triphosphate diphosphohydrolase 2	Coding
TC0300002761.rn.2	4.87	3.99	1.84	Fam163b	family with sequence similarity 163, member B	Coding
TC0400001929.rn.2	11.79	10.91	1.84	Cdkn1b	cyclin-dependent kinase inhibitor 1B	Coding
TC0500000919.rn.2	6.2	5.32	1.84	Acer2	alkaline ceramidase 2	Coding
TC0500003016.rn.2	9.66	8.78	1.84	Mpdz	multiple PDZ domain protein	Coding
TC0600000547.rn.2	6.84	5.97	1.84	Pxdn	peroxidasin homolog (Drosophila)	Coding
TC0700000775.rn.2	5.11	4.23	1.84	Ifng	interferon gamma	Coding
TC0700002037.rn.2	6.03	5.15	1.84	Olr906	olfactory receptor 906	Coding
TC0700002764.rn.2	15.2	14.31	1.84	Mdm2	MDM2 proto-oncogene, E3 ubiquitin protein ligase	Coding
TC1000000025.rn.2	10.55	9.67	1.84	Bfar; RGD1305537	bifunctional apoptosis regulator; similar to RIKEN cDNA 3110001I22	Coding
TC1000002407.rn.2	8.95	8.08	1.84	Mapk8ip3	mitogen-activated protein kinase 8 interacting protein 3	Coding
TC1100000799.rn.2	4.76	3.88	1.84	Tmem44	transmembrane protein 44	Coding
TC1200001302.rn.2	6.95	6.07	1.84	Gigyf1	GRB10 interacting GYF protein 1	Coding
TC1200001602.rn.2	5.95	5.07	1.84	Hvcn1	hydrogen voltage-gated channel 1	Coding
TC1300001338.rn.2	5.21	4.34	1.84	Map3k19; RGD1566400	mitogen-activated protein kinase kinase kinase 19 [Source:RGD Symbol;Acc:1566400]; ENCODES a protein that exhibits ATP binding (inferred) AND protein serine/threonine kinase activity (inferred) AND INVOLVED IN protein phosphorylation (inferred); mitogen-activated protein kinase kinase kinase 19; Chalmel, et. al. AceView Annotation RGD1566400.aSep08	Coding
TC1400000702.rn.2	9.37	8.5	1.84	LOC100912366	uncharacterized LOC100912366	Coding
TC1600000290.rn.2	9	8.12	1.84	Pgpep1	pyroglutamyl-peptidase I	Coding
TC1800001533.rn.2	4.75	3.87	1.84	Ablim3	actin binding LIM protein family, member 3	Coding
TC2000000842.rn.2	4.6	3.72	1.84	NONMMUG003486	Non-coding transcript identified by NONCODE: Exonic	NonCoding
TC2000000845.rn.2	13.27	12.39	1.84	Ostm1	osteopetrosis associated transmembrane protein 1	Coding
TC0100001821.rn.2	10.05	9.18	1.83	Aen	apoptosis enhancing nuclease	Coding
TC0100007980.rn.2	10.48	9.61	1.83	Rab11fip2	RAB11 family interacting protein 2 (class I)	Coding
TC0300002292.rn.2	4.43	3.57	1.83	Spint5p	serine peptidase inhibitor, Kunitz type 5	Coding
TC0300004230.rn.2	4.16	3.29	1.83	Lrrn4	leucine rich repeat neuronal 4	Coding
TC0300004707.rn.2	12.43	11.56	1.83	Oser1	oxidative stress responsive serine-rich 1	Coding
TC0400002602.rn.2	5.3	4.43	1.83	N5	DNA binding protein N5	Coding
TC0700001476.rn.2	7.27	6.4	1.83	Cacna1i	calcium channel, voltage-dependent, T type, alpha 1I subunit; calcium channel, voltage-dependent, T type, alpha 1I subunit (Cacna1i), mRNA; ENCODES a protein that exhibits low voltage-gated calcium channel activity AND INVOLVED IN calcium ion import AND calcium ion transport into cytosol AND neuronal action potential (ortholog) AND PARTICIPATES IN calcium transport pathway AND calcium/calcium-med…	Coding
TC0700003320.rn.2	6.96	6.09	1.83	Gpr20	G protein-coupled receptor 20	Multiple_Complex
TC0800003350.rn.2	4.82	3.95	1.83	Lsmem2	leucine-rich single-pass membrane protein 2	Coding
TC0X00002222.rn.2	5.99	5.12	1.83	Rab9b	RAB9B, member RAS oncogene family	Coding
TC0X00002682.rn.2	9.97	9.09	1.83	FAM120C	Protein FAM120C; family with sequence similarity 120C; ENCODES a protein that exhibits poly(A) RNA binding (ortholog) AND INTERACTS WITH nickel dichloride AND 2-methylcholine (ortholog) AND 4 4'-diaminodiphenylmethane (ortholog)	Coding
TC1000001302.rn.2	8.89	8.02	1.83	Tbx2	T-box 2	Coding
TC1000002600.rn.2	4.88	4	1.83	Gabra1	gamma-aminobutyric acid (GABA) A receptor, alpha 1	Coding
TC1200000031.rn.2	13.61	12.74	1.83	Mcoln1	mucolipin 1	Coding
TC1200001041.rn.2	12.67	11.8	1.83	Pan3	Protein Pan3; PAN3 poly(A) specific ribonuclease subunit [Source:RGD Symbol;Acc:1590880]; ENCODES a protein that exhibits poly(A)-specific ribonuclease activity (ortholog) AND INVOLVED IN deadenylation-dependent decapping of nuclear-transcribed mRNA (ortholog) AND positive regulation of cytoplasmic mRNA processing body assembly (ortholog) AND protein targeting (ortholog) AND PARTICIPATES IN RNA d…	Coding
TC1400002187.rn.2	5.5	4.62	1.83	Gck	glucokinase	Coding
TC1700000687.rn.2	7.4	6.53	1.83	Zfp192	zinc finger protein 192	Multiple_Complex
TC1900000484.rn.2	9.59	8.71	1.83	Fam65a	family with sequence similarity 65, member A	Coding
TC2000000372.rn.2	5.43	4.56	1.83	LOC102554931	dynein heavy chain 8 axonemal-like	Coding
TC0100003933.rn.2	11.15	10.29	1.82	LOC102556463	zinc finger protein 99-like	Coding
TC0100004064.rn.2	5.59	4.73	1.82	LOC100360362	Protein LOC100360362; ENCODES a protein that exhibits RNA binding (inferred) AND INTERACTS WITH valproic acid (ortholog)	Coding
TC0100006411.rn.2	5.44	4.58	1.82	Galnt18	polypeptide N-acetylgalactosaminyltransferase 18	Coding
TC0100007283.rn.2	4.31	3.45	1.82	Ms4a7	membrane-spanning 4-domains, subfamily A, member 7	Coding
TC0200000552.rn.2	5.53	4.67	1.82	NONMMUG014047	Non-coding transcript identified by NONCODE: Exonic	NonCoding
TC0200001496.rn.2	6.76	5.9	1.82	Crabp2	cellular retinoic acid binding protein 2 [Source:RGD Symbol;Acc:62070]; ENCODES a protein that exhibits retinoic acid binding AND INVOLVED IN retinoic acid biosynthetic process AND PARTICIPATES IN retinoic acid metabolic pathway AND FOUND IN cytoplasm AND cytosol AND INTERACTS WITH (+)-alpha-tocopherol (ortholog) AND (S)-nicotine (ortholog) AND 17beta-estradiol (ortholog)	Coding
TC0300003532.rn.2	5.79	4.92	1.82	Olr576	olfactory receptor 576	Coding
TC0400001019.rn.2	6.14	5.28	1.82	Abcg2	ATP-binding cassette, subfamily G (WHITE), member 2	Coding
TC0400003588.rn.2	8.84	7.98	1.82	Tmcc1	transmembrane and coiled-coil domain family 1	Coding
TC0400003626.rn.2	4.79	3.93	1.82	Ret	ret proto-oncogene	Coding
TC0500000644.rn.2	5.63	4.77	1.82	Olr848	olfactory receptor 848	Coding
TC0500000650.rn.2	5.25	4.39	1.82	LOC100912374	olfactory receptor 13C3-like; ENCODES a protein that exhibits G-protein coupled receptor activity (inferred) AND olfactory receptor activity (inferred) AND INVOLVED IN detection of chemical stimulus involved in sensory perception of smell (inferred) AND G-protein coupled receptor signaling pathway (inferred) AND FOUND IN integral component of membrane (inferred) AND plasma membrane (inferred) AND…	Coding
TC0500002188.rn.2	8.27	7.41	1.82	Adhfe1	alcohol dehydrogenase, iron containing, 1	Coding
TC0500002838.rn.2	5.19	4.33	1.82	Olr854	olfactory receptor 854	Coding
TC0600002208.rn.2	12.19	11.33	1.82	Itgb1bp1	integrin beta 1 binding protein 1	Coding
TC0700000400.rn.2	7.19	6.33	1.82	Nuak1	NUAK family, SNF1-like kinase, 1	Coding
TC0700001569.rn.2	5.07	4.2	1.82	Phf21b	PHD finger protein 21B	Coding
TC0800000926.rn.2	12.49	11.63	1.82	Dennd4a	DENN/MADD domain containing 4A	Multiple_Complex
TC0900001563.rn.2	7.87	7	1.82	Mrpl2	mitochondrial ribosomal protein L2	Coding
TC0900001841.rn.2	13.18	12.32	1.82	Coa5	cytochrome C oxidase assembly factor 5	Coding
TC0900002120.rn.2	7.56	6.7	1.82	Plekhm3	pleckstrin homology domain containing, family M, member 3	Coding
TC0X00001695.rn.2	10.12	9.25	1.82	RGD1562161	similar to chromosome X open reading frame 23	Coding
TC1000000908.rn.2	10.44	9.58	1.82	Per1	period circadian clock 1	Coding
TC1000001181.rn.2	9.5	8.64	1.82	Nf1	neurofibromin 1	Coding
TC1000001541.rn.2	7.48	6.62	1.82	Socs7	Protein Socs7; INVOLVED IN fat cell differentiation (ortholog) AND insulin receptor signaling pathway (ortholog) AND protein ubiquitination (ortholog) AND PARTICIPATES IN insulin signaling pathway AND Jak-Stat signaling pathway AND FOUND IN intracellular membrane-bounded organelle (ortholog) AND nucleolus (ortholog) AND nucleus (ortholog) AND INTERACTS WITH cyclophosphamide AND 2 3 7 8-tetrachlor…	Coding
TC1000001586.rn.2	9.49	8.62	1.82	Thra	thyroid hormone receptor alpha	Coding
TC1000004355.rn.2	6.95	6.08	1.82	XAF1	XIAP associated factor-1	Coding
TC1200000598.rn.2	7.17	6.31	1.82	Pitpnm2	phosphatidylinositol transfer protein, membrane-associated 2	Coding
TC1200000889.rn.2	12.38	11.51	1.82	RGD1566091; LOC302022	INTERACTS WITH dibutyl phthalate; similar to nidogen 2 protein	Coding
TC1200001613.rn.2	6.47	5.61	1.82	Fam109a	family with sequence similarity 109, member A	Coding
TC1200001660.rn.2	8.65	7.79	1.82	Tbx3	T-box 3	Coding
TC1200001871.rn.2	10.31	9.44	1.82	Ankle2	ankyrin repeat and LEM domain containing 2	Coding
TC1300001002.rn.2	10.04	9.17	1.82	Gpatch2	G patch domain containing 2	Coding
TC1300001448.rn.2	7.92	7.06	1.82	Ppp1r12b	protein phosphatase 1, regulatory subunit 12B	Coding
TC1300001618.rn.2	9.4	8.53	1.82	Swt1	SWT1 RNA endoribonuclease homolog	Coding
TC1300002266.rn.2	6.42	5.56	1.82	Cd46	CD46 molecule, complement regulatory protein	Coding
TC1400000229.rn.2	5.7	4.84	1.82	LOC685782	INTERACTS WITH 17beta-estradiol (ortholog) AND 2 3 7 8-tetrachlorodibenzodioxine (ortholog) AND 2-methylcholine (ortholog)	Coding
TC1400001806.rn.2	7.24	6.37	1.82	LOC498368	similar to RIKEN cDNA 0610040J01; INTERACTS WITH 17beta-estradiol (ortholog) AND 3-methylcholanthrene (ortholog) AND all-trans-retinoic acid (ortholog)	Coding
TC1500000610.rn.2	6.45	5.58	1.82	C1qtnf9	C1q and tumor necrosis factor related protein 9	Coding
TC1900000076.rn.2	12.62	11.76	1.82	Slc38a7	solute carrier family 38, member 7	Coding
TC1900000515.rn.2	9.8	8.93	1.82	Wwp2	WW domain containing E3 ubiquitin protein ligase 2	Coding
TC2000000127.rn.2	5.1	4.23	1.82	RT1-Ha	ENCODES a protein that exhibits peptide antigen binding (ortholog) AND INVOLVED IN antigen processing and presentation of exogenous peptide antigen via MHC class II (ortholog) AND cellular response to interferon-gamma (ortholog) AND positive regulation of interferon-gamma production (ortholog) AND PARTICIPATES IN allograft rejection pathway AND antigen processing and presentation pathway AND asth…	Coding
TC0100002963.rn.2	5.75	4.89	1.81	Fgf3	fibroblast growth factor 3	Coding
TC0100007244.rn.2	5.08	4.23	1.81	Best1	bestrophin 1	Coding
TC0200001644.rn.2	5.5	4.64	1.81	RGD1562704; LOC100911982; LOC100361951	RGD1562704; late cornified envelope protein 3C-like; hypothetical protein LOC100361951	Coding
TC0200001944.rn.2	4.74	3.88	1.81	LOC102555481	chitinase-3-like protein 3-like	Coding
TC0300002718.rn.2	11.44	10.59	1.81	Qsox2	quiescin Q6 sulfhydryl oxidase 2	Coding
TC0300003056.rn.2	14.87	14.02	1.81	Zeb2	zinc finger E-box binding homeobox 2	Multiple_Complex
TC0500004172.rn.2	4.92	4.06	1.81	Tp73	tumor protein p73	Coding
TC0800002624.rn.2	7.8	6.95	1.81	Commd4	COMM domain containing 4	Coding
TC0800003355.rn.2	5.71	4.85	1.81	Slc38a3	solute carrier family 38, member 3	Coding
TC0X00001017.rn.2	13.67	12.82	1.81	Pls3	plastin 3	Coding
TC1000001335.rn.2	6.14	5.29	1.81	2004-09-01	septin 4	Multiple_Complex
TC1300001688.rn.2	10.35	9.5	1.81	Cep350; ENSRNOG00000003882	centrosomal protein 350 [Source:RGD Symbol;Acc:621162]; centrosomal protein 350; ENCODES a protein that exhibits microtubule binding (inferred) AND INVOLVED IN microtubule anchoring (inferred) AND FOUND IN centrosome (ortholog) AND cytoplasm (ortholog) AND membrane (ortholog) AND INTERACTS WITH 2 4-dinitrotoluene AND 2 6-dinitrotoluene AND ammonium chloride; Uncharacterized protein [Source:UniPro…	Coding
TC1400001328.rn.2	9.3	8.44	1.81	Sparcl1	SPARC-like 1 (hevin) (Sparcl1), mRNA. Chalmel, et. al. Testis-expressed Unannotated Transcripts (TUTs)	NonCoding
TC1500000309.rn.2	4.68	3.83	1.81	Slc39a2	solute carrier family 39 (zinc transporter), member 2	Coding
TC1500002278.rn.2	6.32	5.47	1.81	Tbc1d4	TBC1 domain family, member 4	Coding
TC1800000492.rn.2	11.02	10.16	1.81	Hsd17b4	hydroxysteroid (17-beta) dehydrogenase 4	Coding
TC1900000542.rn.2	13.22	12.37	1.81	Nfat5	ENCODES a protein that exhibits DNA binding (ortholog) AND INVOLVED IN response to osmotic stress AND cytokine production (ortholog) AND positive regulation of gene expression (ortholog) AND PARTICIPATES IN B cell receptor signaling pathway AND T cell receptor signaling pathway AND vascular endothelial growth factor signaling pathway AND FOUND IN cytoplasm AND nucleus AND INTERACTS WITH 2 3 7 8-t…	Coding
TC1900001709.rn.2	6.88	6.02	1.81	Pcnxl2	pecanex-like 2 (Drosophila); Protein Pcnxl2	Coding
TC2000000662.rn.2	6.87	6.02	1.81	MGC112715	hypothetical protein LOC690899; INVOLVED IN BMP signaling pathway (ortholog) AND negative regulation of CD4-positive alpha-beta T cell proliferation (ortholog) AND negative regulation of T cell cytokine production (ortholog) AND FOUND IN external side of plasma membrane (ortholog) AND plasma membrane (ortholog) AND INTERACTS WITH all-trans-retinoic acid (ortholog) AND paracetamol (ortholog) AND v…	Coding
TC2000001801.rn.2	7.44	6.59	1.81	Ddah2	dimethylarginine dimethylaminohydrolase 2	Coding
TC0100002919.rn.2	4.69	3.84	1.8	Tnni2	troponin I type 2 (skeletal, fast)	Coding
TC0100005159.rn.2	3.89	3.04	1.8	Upk1a	uroplakin 1A	Coding
TC0100005328.rn.2	4.28	3.43	1.8	Siglec8	sialic acid binding Ig-like lectin 8 [Source:RGD Symbol;Acc:1563073]; sialic acid binding Ig-like lectin 8	Coding
TC0100008107.rn.2	5.24	4.39	1.8	Cd177	CD177 molecule	Coding
TC0200000364.rn.2	13.78	12.93	1.8	Plk2	polo-like kinase 2	Coding
TC0400001715.rn.2	5.35	4.5	1.8	LOC100911784	null	Coding
TC0500000079.rn.2	14.1	13.25	1.8	Mybl1	myeloblastosis oncogene-like 1	Coding
TC0500001062.rn.2	5.86	5.01	1.8	LOC100910018	ribonucleoprotein PTB-binding 2-like	Coding
TC0600002654.rn.2	9.26	8.42	1.8	Six4	SIX homeobox 4	Coding
TC0700001989.rn.2	9.53	8.69	1.8	Coq10a	coenzyme Q10A	Coding
TC0800000022.rn.2	4.55	3.69	1.8	Vom2r23	vomeronasal 2 receptor, 23	Coding
TC0800002032.rn.2	5.28	4.43	1.8	Olfr873	olfactory receptor 873	Coding
TC0900000108.rn.2	4.51	3.66	1.8	Arrdc5	arrestin domain containing 5	Coding
TC0X00002057.rn.2	4.86	4.01	1.8	Cysltr1	cysteinyl leukotriene receptor 1	Coding
TC1500000722.rn.2	10.02	9.17	1.8	Kif13b	kinesin family member 13B	Coding
TC1500000834.rn.2	7.04	6.19	1.8	Htr2a	5-hydroxytryptamine (serotonin) receptor 2A, G protein-coupled	Coding
TC1500002335.rn.2	5.04	4.19	1.8	Slitrk1	SLIT and NTRK-like family, member 1	Coding
TC1700001990.rn.2	5.86	5.01	1.8	LOC102553768; Armc4	uncharacterized LOC102553768; Chalmel, et. al. AceView Annotation Armc4.aSep08 Testis-expressed Unannotated Transcripts (TUTs)	NonCoding
TC1800000998.rn.2	4.8	3.95	1.8	Vom2r75	vomeronasal 2 receptor, 75	Coding
TC1900000575.rn.2	7.78	6.93	1.8	Atxn1l	ataxin 1-like	Coding
TC1900001354.rn.2	9.88	9.03	1.8	Acd	adrenocortical dysplasia homolog (mouse)	Coding
TC0100001042.rn.2	14.31	13.47	1.79	Cadm4	cell adhesion molecule 4	Coding
TC0100001222.rn.2	7.97	7.13	1.79	LOC102547059; ENSRNOG00000033571; Zfp568	Uncharacterized protein; zinc finger protein 420-like [Source:RGD Symbol;Acc:7510295]; zinc finger protein 420-like; Uncharacterized protein [Source:UniProtKB/TrEMBL;Acc:D4A3P6]; zinc finger protein 568	Coding
TC0100002279.rn.2	4.16	3.31	1.79	Cckbr	cholecystokinin B receptor	Coding
TC0100002539.rn.2	13.45	12.61	1.79	Rbbp6	retinoblastoma binding protein 6	Coding
TC0100003157.rn.2	8.45	7.61	1.79	Lrrn4cl	LRRN4 C-terminal like	Coding
TC0100004043.rn.2	4.56	3.73	1.79	Gje1	gap junction protein, epsilon 1	Coding
TC0100004221.rn.2	14.18	13.34	1.79	Sgk1	serum/glucocorticoid regulated kinase 1	Coding
TC0100005371.rn.2	9.83	8.99	1.79	Prr12	proline rich 12	Unassigned
TC0100007751.rn.2	13.06	12.21	1.79	Cox15	cytochrome c oxidase assembly homolog 15 (yeast)	Coding
TC0200000721.rn.2	7.61	6.77	1.79	Cmbl	carboxymethylenebutenolidase homolog (Pseudomonas)	Coding
TC0300001651.rn.2	8.72	7.88	1.79	Ap4e1	adaptor-related protein complex 4, epsilon 1 subunit	Coding
TC0300004008.rn.2	9.19	8.36	1.79	Lrrc57	leucine rich repeat containing 57	Coding
TC0400000737.rn.2	5.36	4.52	1.79	LOC683849	similar to Anionic trypsin II precursor (Pretrypsinogen II); ENCODES a protein that exhibits serine-type endopeptidase activity (inferred) AND INVOLVED IN proteolysis (inferred) AND INTERACTS WITH (S)-nicotine (ortholog) AND 2-methylcholine (ortholog) AND arsenic atom (ortholog)	Coding
TC0400002548.rn.2	11.66	10.82	1.79	Wasl	Wiskott-Aldrich syndrome-like	Coding
TC0400004132.rn.2	9.22	8.38	1.79	Dennd5b	DENN/MADD domain containing 5B [Source:MGI Symbol;Acc:MGI:2444273]	Coding
TC0600001381.rn.2	11.14	10.3	1.79	Ubr7	ubiquitin protein ligase E3 component n-recognin 7 (putative)	Coding
TC0600002275.rn.2	12.67	11.83	1.79	Cbll1	Cbl proto-oncogene-like 1, E3 ubiquitin protein ligase	Coding
TC0900001016.rn.2	6.08	5.24	1.79	LOC100366216	INTERACTS WITH lead diacetate AND (-)-demecolcine (ortholog) AND (-)-epigallocatechin 3-gallate (ortholog)	Coding
TC0900002683.rn.2	4.49	3.65	1.79	Emilin2	elastin microfibril interfacer 2	Coding
TC0X00000116.rn.2	6.77	5.93	1.79	Cybb	cytochrome b-245, beta polypeptide	Coding
TC1000000945.rn.2	11.27	10.43	1.79	Dlg4	discs, large homolog 4 (Drosophila)	Coding
TC1000001423.rn.2	10.29	9.45	1.79	Mbtd1	Protein LOC688133; mbt domain containing 1 [Source:RGD Symbol;Acc:1592427]; ENCODES a protein that exhibits zinc ion binding (inferred) AND INVOLVED IN embryonic skeletal system development (ortholog) AND FOUND IN nucleus (inferred) AND INTERACTS WITH 17alpha-ethynylestradiol (ortholog) AND 2 3 7 8-tetrachlorodibenzodioxine (ortholog) AND 4 4'-diaminodiphenylmethane (ortholog)	Coding
TC1000002870.rn.2	4.29	3.45	1.79	Olr1416	olfactory receptor 1416	Coding
TC1100001644.rn.2	13.77	12.93	1.79	Igsf11	immunoglobulin superfamily, member 11	Coding
TC1100001688.rn.2	6.55	5.71	1.79	Stfa2l1	stefin A2-like 1	Coding
TC1300000242.rn.2	5.98	5.14	1.79	NONMMUG001740	Non-coding transcript identified by NONCODE: Linc	NonCoding
TC0100003633.rn.2	10.82	9.99	1.78	Marveld1	MARVEL domain containing 1	Coding
TC0100004822.rn.2	5.86	5.03	1.78	LOC691554	similar to paired-Ig-like receptor A6 isoform a	Coding
TC0100005172.rn.2	4.19	3.36	1.78	Ffar1	free fatty acid receptor 1	Coding
TC0200004997.rn.2	5.69	4.86	1.78	Vom2r45	Protein Vom2r45; ENCODES a protein that exhibits G-protein coupled receptor activity (inferred) AND INVOLVED IN G-protein coupled receptor signaling pathway (inferred) AND FOUND IN integral component of membrane (inferred) AND plasma membrane (inferred)	Coding
TC0300003860.rn.2	5	4.17	1.78	Olr768	olfactory receptor 768	Coding
TC0400000837.rn.2	7.44	6.61	1.78	Zfp956	zinc finger protein 956	Coding
TC0500004221.rn.2	7.88	7.05	1.78	B3galt6	UDP-Gal:betaGal beta 1,3-galactosyltransferase, polypeptide 6	Coding
TC0600002395.rn.2	13.78	12.95	1.78	Dnajb9	DnaJ (Hsp40) homolog, subfamily B, member 9	Coding
TC0800003647.rn.2	4.83	4	1.78	Kcnj1	potassium channel, inwardly rectifying subfamily J, member 1	Multiple_Complex
TC0900002481.rn.2	5.55	4.72	1.78	Olr1343	olfactory receptor 1343	Coding
TC0X00000435.rn.2	13.94	13.11	1.78	LOC680760	hypothetical protein LOC680760	Unassigned
TC1000000667.rn.2	6.33	5.5	1.78	RGD1308564	similar to L-amino acid oxidase 1	Coding
TC1000003640.rn.2	6.54	5.71	1.78	LOC102547047	uncharacterized LOC102547047	Coding
TC1100002053.rn.2	10.98	10.15	1.78	Tctex1d2	Tctex1 domain containing 2	Coding
TC1400000466.rn.2	3.52	2.68	1.78	Cox7b2	cytochrome c oxidase subunit VIIb2	Coding
TC1500001218.rn.2	5.73	4.9	1.78	Itgbl1	integrin, beta-like 1	Coding
TC1600001922.rn.2	4.89	4.06	1.78	Tpte2	transmembrane phosphoinositide 3-phosphatase and tensin homolog 2	Coding
TC1700000695.rn.2	4.61	3.78	1.78	Gpx5	glutathione peroxidase 5; ENCODES a protein that exhibits glutathione peroxidase activity (inferred) AND INVOLVED IN oxidation-reduction process (inferred) AND response to oxidative stress (inferred) AND PARTICIPATES IN arachidonic acid metabolic pathway AND glutathione metabolic pathway AND FOUND IN extracellular region (inferred) AND INTERACTS WITH ammonium chloride AND cadmium atom AND cadmium…	Coding
TC1800001188.rn.2	4.92	4.1	1.78	Proc	protein C	Coding
TC2000001116.rn.2	6.04	5.21	1.78	LOC100911886	collagen alpha-2(XI) chain-like	Coding
TC0100003965.rn.2	11.77	10.95	1.77	Sash1	SAM and SH3 domain containing 1	Coding
TC0100006518.rn.2	9.31	8.49	1.77	Dcun1d3	DCN1, defective in cullin neddylation 1, domain containing 3	Coding
TC0100007498.rn.2	5.37	4.54	1.77	NONMMUG021102	Non-coding transcript identified by NONCODE: Linc	NonCoding
TC0100007969.rn.2	5.62	4.79	1.77	Vax1	ventral anterior homeobox 1	Coding
TC0100008096.rn.2	9.33	8.51	1.77	LOC102552463; ENSRNOG00000019623; Zfp446-ps1	zinc finger protein 446-like [Source:RGD Symbol;Acc:7612453]; FOUND IN extracellular space (ortholog) AND INTERACTS WITH pirinixic acid (ortholog); Uncharacterized protein [Source:UniProtKB/TrEMBL;Acc:D3ZQW0]; zinc finger protein 446, pseudogene 1	Coding
TC0200000905.rn.2	4.41	3.58	1.77	Slc2a2	solute carrier family 2 (facilitated glucose transporter), member 2	Coding
TC0200003217.rn.2	9.62	8.79	1.77	LOC100909688	zinc finger protein 43-like; ENCODES a protein that exhibits metal ion binding (inferred) AND nucleic acid binding (inferred) AND FOUND IN intracellular (inferred) AND INTERACTS WITH (-)-epigallocatechin 3-gallate (ortholog) AND aflatoxin B1 (ortholog) AND all-trans-retinoic acid (ortholog)	Coding
TC0200003800.rn.2	8.42	7.6	1.77	LOC102550773	rho GTPase-activating protein 20-like	Coding
TC0200004075.rn.2	5.11	4.29	1.77	Flad1; Lenep	flavin adenine dinucleotide synthetase 1; lens epithelial protein	Coding
TC0300000948.rn.2	4.1	3.28	1.77	Zfp804a	zinc finger protein 804A	Coding
TC0400000061.rn.2	9.22	8.4	1.77	Il6	interleukin 6	Coding
TC0500000475.rn.2	5.57	4.75	1.77	Spink4	serine peptidase inhibitor, Kazal type 4	Coding
TC0900001709.rn.2	13.43	12.6	1.77	GSTA1; LOC102550391	Glutathione S-transferase; glutathione S-transferase alpha-3-like	Coding
TC0900002241.rn.2	10.67	9.84	1.77	Zfp142	zinc finger protein 142	Multiple_Complex
TC0X00002177.rn.2	13.11	12.28	1.77	Tspan6	tetraspanin 6	Coding
TC1000003325.rn.2	7.43	6.61	1.77	Traf4	Tnf receptor associated factor 4	Coding
TC1100000793.rn.2	14.22	13.39	1.77	Acap2	ArfGAP with coiled-coil, ankyrin repeat and PH domains 2	Coding
TC1100001693.rn.2	12.51	11.69	1.77	Kpna1	karyopherin alpha 1	Coding
TC1200000282.rn.2	11.45	10.63	1.77	Snx8	sorting nexin 8	Coding
TC1300000180.rn.2	5.28	4.45	1.77	Gpr39	G protein-coupled receptor 39	Coding
TC1300001675.rn.2	12.52	11.7	1.77	Mr1	major histocompatibility complex, class I-related	Coding
TC1400000099.rn.2	8.46	7.64	1.77	Mpa2l	macrophage activation 2 like	Coding
TC1500001018.rn.2	4.73	3.91	1.77	Scel	sciellin	Coding
TC1800000999.rn.2	10.08	9.26	1.77	Mtmr1	myotubularin related protein 1	Coding
TC2000000413.rn.2	10.27	9.44	1.77	Fam207a	family with sequence similarity 207, member A	Coding
TC0100001023.rn.2	5.08	4.27	1.76	Ceacam20	carcinoembryonic antigen-related cell adhesion molecule 20	Coding
TC0100003285.rn.2	5.93	5.11	1.76	Olr367	olfactory receptor 367	Coding
TC0100003460.rn.2	6.36	5.55	1.76	Tpd52l3; LOC100911567; Trpd52l3	tumor protein D52-like 3; tumor protein D55-like; Chalmel, et. al. AceView Annotation Trpd52l3.bSep08	Coding
TC0100003486.rn.2	12.35	11.53	1.76	Papss2	3-phosphoadenosine 5-phosphosulfate synthase 2	Coding
TC0100003557.rn.2	4.67	3.85	1.76	Cyp26a1	cytochrome P450, family 26, subfamily a, polypeptide 1	Coding
TC0100003747.rn.2	12.71	11.89	1.76	Wbp1l	WW domain binding protein 1-like	Coding
TC0100004410.rn.2	9.04	8.22	1.76	Tmem242; Ldhal6b	transmembrane protein 242; lactate dehydrogenase A-like 6B	Coding
TC0200000111.rn.2	5.39	4.57	1.76	LOC100359661	Protein LOC100359661; ENCODES a protein that exhibits oxidoreductase activity acting on the aldehyde or oxo group of donors NAD or NADP as acceptor (inferred) AND INVOLVED IN oxidation-reduction process (inferred) AND INTERACTS WITH (-)-selegiline (ortholog) AND 1 10-phenanthroline (ortholog) AND 2 3 7 8-tetrachlorodibenzodioxine (ortholog)	Coding
TC0200004973.rn.2	6.28	5.46	1.76	Intu	INVOLVED IN cilium assembly (ortholog) AND cilium morphogenesis (ortholog) AND hair follicle morphogenesis (ortholog) AND FOUND IN cytoplasm (ortholog) AND INTERACTS WITH (-)-epigallocatechin 3-gallate (ortholog) AND 2 3 7 8-tetrachlorodibenzodioxine (ortholog) AND aflatoxin B1 (ortholog)	Coding
TC0300001678.rn.2	4.25	3.43	1.76	LOC499886	similar to hypothetical protein 4933411G11; ENCODES a protein that exhibits protein kinase binding (ortholog) AND INTERACTS WITH paracetamol (ortholog); similar to hypothetical protein 4933411G11 (LOC499886), mRNA.	Coding
TC0300001741.rn.2	7.95	7.14	1.76	Mavs	mitochondrial antiviral signaling protein	Coding
TC0400000085.rn.2	12.65	11.83	1.76	Kmt2c	lysine (K)-specific methyltransferase 2C [Source:RGD Symbol;Acc:1587205]; Protein LOC502710; lysine (K)-specific methyltransferase 2C; ENCODES a protein that exhibits histone methyltransferase activity (H3-K4 specific) (ortholog) AND poly(A) RNA binding (ortholog) AND INVOLVED IN histone H3-K4 methylation (ortholog) AND histone methylation (ortholog) AND FOUND IN histone methyltransferase complex…	Coding
TC0400003254.rn.2	8.18	7.37	1.76	Mxd1	max dimerization protein 1	Coding
TC0500000473.rn.2	16.48	15.67	1.76	Dnaja1; Mir207	DnaJ (Hsp40) homolog, subfamily A, member 1; microRNA 207	Multiple_Complex
TC0600000031.rn.2	11.9	11.09	1.76	Atl2	atlastin GTPase 2	Coding
TC0600001941.rn.2	4.64	3.83	1.76	LOC685173	similar to carbonic anhydrase 13	Multiple_Complex
TC0600003054.rn.2	11.04	10.23	1.76	Btbd7	BTB (POZ) domain containing 7	Coding
TC0700003275.rn.2	7.04	6.23	1.76	Sla	src-like adaptor	Coding
TC0800000538.rn.2	5.11	4.29	1.76	Trim29	tripartite motif-containing 29	Coding
TC0800001264.rn.2	4.81	3.99	1.76	Bcl2a1	BCL2-related protein A1	Coding
TC0900001019.rn.2	5.24	4.42	1.76	LOC100911908	Protein LOC100911908; ENCODES a protein that exhibits transferase activity transferring hexosyl groups (inferred) AND INVOLVED IN metabolic process (inferred) AND INTERACTS WITH (-)-cotinine (ortholog) AND (S)-naringenin (ortholog) AND (S)-nicotine (ortholog)	Coding
TC0900002599.rn.2	11.39	10.57	1.76	LOC100910483; Ankrd12	ankyrin repeat domain-containing protein 12-like; Protein LOC100910483; ankyrin repeat domain 12; INTERACTS WITH (-)-demecolcine (ortholog) AND 2 3 7 8-tetrachlorodibenzodioxine (ortholog) AND arsenite(3-) (ortholog); ankyrin repeat domain 12 (Ankrd12), mRNA.	Coding
TC1000000751.rn.2	11.16	10.34	1.76	Gid4	GID complex subunit 4	Multiple_Complex
TC1000001249.rn.2	9.91	9.1	1.76	Slfn4	schlafen 4	Multiple_Complex
TC1000002908.rn.2	4.2	3.39	1.76	Prss38	protease, serine, 38	Coding
TC1000003172.rn.2	8.64	7.82	1.76	Med31	mediator complex subunit 31	Coding
TC1100000573.rn.2	6.6	5.78	1.76	Tagln3	transgelin 3	Coding
TC1100001515.rn.2	5.62	4.8	1.76	Myh15	myosin, heavy chain 15	Unassigned
TC1200000218.rn.2	4.73	3.92	1.76	Ankrd61	ankyrin repeat domain 61	Coding
TC1400000744.rn.2	10.35	9.53	1.76	Bod1l1	biorientation of chromosomes in cell division 1-like 1	Coding
TC1400001209.rn.2	6.9	6.08	1.76	LOC102551714; LOC100911813	zinc finger protein 120-like; sperm motility kinase X-like	Coding
TC1500001604.rn.2	7.88	7.07	1.76	RGD1563780	similar to RIKEN cDNA A430107P09 gene [Source:RGD Symbol;Acc:1563780]	Coding
TC1600001751.rn.2	8.66	7.84	1.76	LOC100910088; RGD1565014	Uncharacterized protein; prolow-density lipoprotein receptor-related protein 1-like; similar to Low-density lipoprotein receptor-related protein 4 precursor (LDLR dan)	Coding
TC1700001198.rn.2	6.38	5.56	1.76	Olr1652	olfactory receptor 1652	Coding
TC1800000341.rn.2	8.91	8.1	1.76	LOC690826; Pcdhb15	similar to protocadherin beta 16; ENCODES a protein that exhibits calcium ion binding (inferred) AND INVOLVED IN homophilic cell adhesion (inferred) AND FOUND IN integral component of membrane (inferred) AND plasma membrane (inferred) AND INTERACTS WITH 1-nitropyrene (ortholog) AND 17beta-estradiol (ortholog) AND 2 3 7 8-tetrachlorodibenzodioxine (ortholog); protocadherin beta 15	Coding
TC1800001275.rn.2	5.52	4.71	1.76	Dnd1	DND microRNA-mediated repression inhibitor 1	Coding
TC0100001695.rn.2	4.77	3.96	1.75	Lrrk1; puflu	leucine-rich repeat serine/threonine-protein kinase 1 [Source:RefSeq peptide;Acc:NP_001178553] Chalmel, et. al. Testis-expressed Unannotated Transcripts (TUTs); Chalmel, et. al. AceView Annotation puflu.aSep08	NonCoding
TC0100002660.rn.2	8.93	8.12	1.75	Hsd3b7	hydroxy-delta-5-steroid dehydrogenase, 3 beta- and steroid delta-isomerase 7	Coding
TC0100002954.rn.2	5.23	4.42	1.75	Shank2	SH3 and multiple ankyrin repeat domains 2	Coding
TC0100003696.rn.2	9.74	8.94	1.75	Peo1	progressive external ophthalmoplegia 1	Coding
TC0100004468.rn.2	10.44	9.64	1.75	Park2	parkin RBR E3 ubiquitin protein ligase	Coding
TC0100004553.rn.2	4.27	3.46	1.75	Vom2r9	vomeronasal 2 receptor, 9	Coding
TC0100006223.rn.2	4.88	4.07	1.75	Olr115	olfactory receptor 115	Coding
TC0100007805.rn.2	12.08	11.27	1.75	Ldb1	LIM domain binding 1	Coding
TC0300004797.rn.2	4.49	3.68	1.75	Sulf2	sulfatase 2	Coding
TC0400001861.rn.2	6.2	5.39	1.75	LOC500331	similar to osteoclast inhibitory lectin (LOC500331), mRNA; similar to osteoclast inhibitory lectin; ENCODES a protein that exhibits carbohydrate binding (inferred) AND FOUND IN integral to membrane (inferred) AND plasma membrane (inferred); similar to osteoclast inhibitory lectin (LOC500331), mRNA.	Coding
TC0400001962.rn.2	5.29	4.48	1.75	LOC500354	similar to C030030A07Rik protein; INTERACTS WITH copper(2+) sulfate (ortholog) AND hydrogen peroxide (ortholog) AND quercetin (ortholog); similar to C030030A07Rik protein (LOC500354), mRNA.	Multiple_Complex
TC0400002738.rn.2	10.68	9.87	1.75	Braf	B-Raf proto-oncogene, serine/threonine kinase [Source:RGD Symbol;Acc:619908]; B-Raf proto-oncogene, serine/threonine kinase; ENCODES a protein that exhibits MAP kinase kinase kinase activity AND mitogen-activated protein kinase kinase binding AND protein heterodimerization activity AND INVOLVED IN activation of MAPKK activity AND MAPK cascade AND negative regulation of neuron apoptotic process AN…	Coding
TC0400003086.rn.2	11.73	10.92	1.75	Tgoln2	trans-golgi network protein 2	Coding
TC0500001731.rn.2	7.21	6.4	1.75	Rap1gap	Rap1 GTPase-activating protein	Coding
TC0700002925.rn.2	13.76	12.96	1.75	Lrp1	low density lipoprotein receptor-related protein 1	Coding
TC0700003028.rn.2	8.88	8.07	1.75	Klf10	Kruppel-like factor 10	Coding
TC0800000157.rn.2	3.88	3.08	1.75	Olr1128	olfactory receptor 1128	Coding
TC0800001679.rn.2	5.23	4.43	1.75	LOC102556057	uncharacterized LOC102556057	Coding
TC0800001727.rn.2	5.82	5.01	1.75	Vill	villin-like	Coding
TC0900001696.rn.2	5.85	5.04	1.75	Il17f	interleukin 17F	Coding
TC0X00000389.rn.2	5.07	4.26	1.75	Phex	phosphate regulating endopeptidase homolog, X-linked	Coding
TC1000003244.rn.2	4.91	4.11	1.75	Serpinf2	serpin peptidase inhibitor, clade F (alpha-2 antiplasmin, pigment epithelium derived factor), member 2	Coding
TC1000003901.rn.2	9.17	8.36	1.75	Plekhm1	pleckstrin homology domain containing, family M (with RUN domain) member 1	Coding
TC1400000307.rn.2	4.93	4.12	1.75	Sult1b1	sulfotransferase family, cytosolic, 1B, member 1	Coding
TC1700000407.rn.2	6.77	5.96	1.75	LOC102551899	uncharacterized LOC102551899	Coding
TC1800000230.rn.2	11.44	10.64	1.75	Map3k2	mitogen activated protein kinase kinase kinase 2	Coding
TC1900000297.rn.2	9.03	8.22	1.75	Ndufb7	NADH dehydrogenase (ubiquinone) 1 beta subcomplex, 7	Coding
TC1900001186.rn.2	9.96	9.16	1.75	Cc2d1a	coiled-coil and C2 domain containing 1A	Coding
TC2000000726.rn.2	4.43	3.63	1.75	Rsph4a	radial spoke head 4 homolog A (Chlamydomonas) [Source:RGD Symbol;Acc:1307229]; INVOLVED IN axoneme assembly (ortholog) AND cilium movement (ortholog) AND ASSOCIATED WITH Ciliary Dyskinesia Primary 11 (ortholog) AND FOUND IN nucleolus (ortholog) AND nucleus (ortholog) AND INTERACTS WITH lead diacetate AND mono(2-ethylhexyl) phthalate (ortholog) AND paracetamol (ortholog)	Coding
TSUnmapped00000116.rn.2	6.34	5.53	1.75	Pex12	peroxisomal biogenesis factor 12	Coding
TC0100000206.rn.2	8.92	8.12	1.74	L3mbtl3	l(3)mbt-like 3 (Drosophila)	Coding
TC0100004348.rn.2	8.1	7.3	1.74	LOC501406	similar to regulator of sex-limitation candidate 1; ENCODES a protein that exhibits metal ion binding (inferred) AND nucleic acid binding (inferred) AND protein binding bridging (inferred) AND INVOLVED IN negative regulation of transcription from RNA polymerase II promoter (inferred) AND regulation of transcription DNA-templated (inferred) AND FOUND IN cytoplasm (inferred) AND intracellular (infe…	Coding
TC0100008097.rn.2	6.97	6.17	1.74	Zfp324	zinc finger protein 324	Coding
TC0200000994.rn.2	6.52	5.73	1.74	Dcun1d1	DCN1, defective in cullin neddylation 1, domain containing 1 (S. cerevisiae) (Dcun1d1), mRNA. Chalmel, et. al. Testis-expressed Unannotated Transcripts (TUTs)	NonCoding
TC0200002524.rn.2	4.61	3.81	1.74	Adgrv1	adhesion G protein-coupled receptor V1	Coding
TC0200003258.rn.2	11.74	10.93	1.74	Zbtb10	zinc finger and BTB domain containing 10	Coding
TC0300000775.rn.2	6.35	5.55	1.74	Myo3b	myosin IIIB	Coding
TC0300001050.rn.2	5.53	4.73	1.74	Olr598	olfactory receptor 598	Coding
TC0300001062.rn.2	5.53	4.73	1.74	Olr598	olfactory receptor 598 (Olr598), mRNA; ENCODES a protein that exhibits G-protein coupled receptor activity (inferred) AND olfactory receptor activity (inferred) AND INVOLVED IN detection of chemical stimulus involved in sensory perception of smell (inferred) AND G-protein coupled receptor signaling pathway (inferred) AND FOUND IN integral component of membrane (inferred) AND plasma membrane (infe…	Coding
TC0300001702.rn.2	15.89	15.08	1.74	Sirpa	signal-regulatory protein alpha	Coding
TC0300001892.rn.2	6.16	5.36	1.74	Scp2d1	SCP2 sterol-binding domain containing 1	Coding
TC0300003193.rn.2	4.33	3.52	1.74	LOC102548992	leucine-rich repeat protein SHOC-2-like	Coding
TC0300003853.rn.2	5.7	4.91	1.74	Olr747	olfactory receptor 747	Coding
TC0400000619.rn.2	7.12	6.32	1.74	Akr1b10	aldo-keto reductase family 1, member B10 (aldose reductase)	Coding
TC0400001299.rn.2	9.49	8.69	1.74	Tprkb	Tp53rk binding protein	Coding
TC0500001614.rn.2	8.53	7.72	1.74	Ahdc1	AT hook, DNA binding motif, containing 1	Coding
TC0600000022.rn.2	7.55	6.75	1.74	Rmdn2	regulator of microtubule dynamics 2	Coding
TC0600002281.rn.2	10.55	9.76	1.74	Hbp1	HMG-box transcription factor 1	Coding
TC0600002326.rn.2	10.18	9.38	1.74	Ahr	aryl hydrocarbon receptor	Coding
TC0600002481.rn.2	11.65	10.85	1.74	Ralgapa1	Ral GTPase activating protein, alpha subunit 1 (catalytic)	Coding
TC0700001592.rn.2	7.25	6.45	1.74	Ppara	peroxisome proliferator activated receptor alpha	Coding
TC0900000452.rn.2	4.2	3.41	1.74	Prss39	protease, serine, 39	Coding
TC1000002725.rn.2	9.29	8.48	1.74	Zfp354c	zinc finger protein 354C	Coding
TC1000003522.rn.2	14.54	13.74	1.74	Scpep1	serine carboxypeptidase 1	Coding
TC1200001272.rn.2	4.73	3.93	1.74	LOC100910045	Uncharacterized protein; INTERACTS WITH 2 3 7 8-tetrachlorodibenzodioxine (ortholog) AND 2-methylcholine (ortholog) AND cycloheximide (ortholog)	Coding
TC1300000770.rn.2	10.01	9.21	1.74	Cd48	Cd48 molecule	Coding
TC1500002477.rn.2	5.32	4.52	1.74	Olr1637	olfactory receptor 1637	Coding
TC1700000041.rn.2	4.9	4.1	1.74	Cts7	cathepsin 7	Coding
TC1700000924.rn.2	11.06	10.26	1.74	Pfkfb3	6-phosphofructo-2-kinase/fructose-2,6-biphosphatase 3	Coding
TC1800001788.rn.2	7.03	6.23	1.74	Dcp2; LOC100909830	decapping mRNA 2 [Source:RGD Symbol;Acc:1562909]; mRNA-decapping enzyme 2-like	Coding
TC2000000474.rn.2	3.85	3.05	1.74	Rtdr1	rhabdoid tumor deletion region gene 1	Coding
TC0100000132.rn.2	10.67	9.88	1.73	Cited2	Cbp/p300-interacting transactivator, with Glu/Asp-rich carboxy-terminal domain, 2	Coding
TC0100003201.rn.2	9.71	8.92	1.73	Cpsf7	cleavage and polyadenylation specific factor 7	Coding
TC0100004257.rn.2	8.75	7.96	1.73	Soga3	SOGA family member 3 [Source:RGD Symbol;Acc:1307525]	Coding
TC0100005185.rn.2	10.68	9.89	1.73	Scn1b	sodium channel, voltage-gated, type I, beta subunit	Coding
TC0100007954.rn.2	8.86	8.07	1.73	Ablim1; ENSRNOG00000013687	actin-binding LIM protein 1 [Source:MGI Symbol;Acc:MGI:1194500]; Protein Ablim1; actin-binding LIM protein 1; ENCODES a protein that exhibits actin binding (ortholog) AND INVOLVED IN axon guidance (ortholog) AND positive regulation of transcription from RNA polymerase II promoter (ortholog) AND FOUND IN actin cytoskeleton (ortholog) AND INTERACTS WITH diuron AND rotenone AND 17beta-estradiol (ort…	Coding
TC0200000171.rn.2	11.02	10.23	1.73	Lhfpl2	lipoma HMGIC fusion partner-like 2	Coding
TC0300002120.rn.2	5.02	4.23	1.73	Myh7b	myosin, heavy chain 7B, cardiac muscle, beta	Coding
TC0300002669.rn.2	4.26	3.46	1.73	Grin1	glutamate receptor, ionotropic, N-methyl D-aspartate 1	Coding
TC0300005010.rn.2	9.93	9.13	1.73	Cables2	Protein Cables2; Cdk5 and Abl enzyme substrate 2	Coding
TC0400002095.rn.2	11.08	10.29	1.73	RGD1309621	similar to hypothetical protein FLJ10652	Coding
TC0400004035.rn.2	5.32	4.53	1.73	RGD1561551	similar to Hypothetical protein MGC75664	Coding
TC0500000674.rn.2	11.98	11.19	1.73	Zfp462	zinc finger protein 462	Coding
TC0500001188.rn.2	4.91	4.12	1.73	Ttc39a	tetratricopeptide repeat domain 39A	Coding
TC0600000446.rn.2	11.43	10.63	1.73	Nbas	neuroblastoma amplified sequence	Multiple_Complex
TC0600002074.rn.2	9.46	8.67	1.73	BC068281; RGD1563701	cDNA sequence BC068281 [Source:MGI Symbol;Acc:MGI:3040699]; INTERACTS WITH thioacetamide; similar to BC068281 protein	Coding
TC0700001029.rn.2	12.29	11.5	1.73	Zfpm2	zinc finger protein, multitype 2	Coding
TC0700003910.rn.2	10.9	10.11	1.73	Tfcp2	transcription factor CP2	Coding
TC0800000841.rn.2	12.34	11.55	1.73	Hexa	hexosaminidase A	Coding
TC0800001952.rn.2	4.4	3.61	1.73	Piwil4	piwi-like RNA-mediated gene silencing 4	Coding
TC0800002270.rn.2	4.94	4.15	1.73	Spa17	sperm autoantigenic protein 17	Coding
TC0800003315.rn.2	6.7	5.9	1.73	Ppm1m	protein phosphatase, Mg2+/Mn2+ dependent, 1M	Coding
TC0900001276.rn.2	11.56	10.77	1.73	Ankrd12	ankyrin repeat domain 12	Coding
TC0900001713.rn.2	12.88	12.09	1.73	Gsta1	glutathione S-transferase alpha 1	Coding
TC0X00000254.rn.2	4.93	4.15	1.73	LOC100909517	ENCODES a protein that exhibits structural molecule activity (inferred) AND FOUND IN tight junction (inferred)	Coding
TC0X00001442.rn.2	4.44	3.65	1.73	Ube2q2l	ubiquitin-conjugating enzyme E2Q family member 2-like	Coding
TC0X00001863.rn.2	4.87	4.08	1.73	Fam48b1	ENCODES a protein that exhibits transcription cofactor activity (inferred) AND INVOLVED IN regulation of RNA biosynthetic process (inferred) AND FOUND IN SAGA complex (inferred) AND INTERACTS WITH 2-methylcholine (ortholog) AND emodin (ortholog) AND vincristine (ortholog)	Coding
TC1000000940.rn.2	12.08	11.28	1.73	Phf23	PHD finger protein 23; ENCODES a protein that exhibits zinc ion binding (inferred) AND INTERACTS WITH 17alpha-ethynylestradiol (ortholog) AND 2 3 7 8-tetrachlorodibenzodioxine (ortholog) AND 2-methylcholine (ortholog); Similar to PHD zinc finger containing protein JUNE1, isoform CRA_dUncharacterized protein [Source:UniProtKB/TrEMBL;Acc:D3ZCY7]	Coding
TC1000002327.rn.2	5.36	4.57	1.73	Olr1381	olfactory receptor 1381	Coding
TC1000004408.rn.2	11.04	10.24	1.73	Natd1	N-acetyltransferase domain containing 1	Coding
TC1100000320.rn.2	5.57	4.78	1.73	Ripply3	ripply transcriptional repressor 3	Coding
TC1400002189.rn.2	4.49	3.7	1.73	Npc1l1	NPC1-like 1	Coding
TC1500001731.rn.2	4.28	3.49	1.73	Sdr39u1	short chain dehydrogenase/reductase family 39U, member 1	Coding
TC2000000961.rn.2	4.82	4.02	1.73	Olr1697	olfactory receptor 1697	Coding
TC2000001267.rn.2	8.12	7.33	1.73	Sik1	salt-inducible kinase 1	Coding
TC2000001479.rn.2	5.52	4.72	1.73	Pbld2	INTERACTS WITH 17beta-estradiol (ortholog) AND 2 3 7 8-tetrachlorodibenzodioxine (ortholog) AND aflatoxin B1 (ortholog)	Coding
TC0100000294.rn.2	8.47	7.69	1.72	Rnf217	ring finger protein 217	Coding
TC0100000970.rn.2	5.22	4.44	1.72	Micb	MHC class I polypeptide-related sequence B	Coding
TC0100002324.rn.2	4.12	3.34	1.72	LOC687082	similar to olfactory receptor 508	Coding
TC0100002540.rn.2	12.25	11.47	1.72	Tnrc6a	trinucleotide repeat containing 6a	Coding
TC0200000310.rn.2	4.79	4	1.72	LOC100910145	olfactory receptor 147-like	Coding
TC0200001676.rn.2	4.76	3.98	1.72	Them5	thioesterase superfamily member 5	Coding
TC0200003368.rn.2	4.69	3.9	1.72	Naaladl2	N-acetylated alpha-linked acidic dipeptidase-like 2	Unassigned
TC0300001922.rn.2	4.62	3.84	1.72	Pax1	paired box 1	Coding
TC0300002613.rn.2	10.62	9.84	1.72	Pcmtd2	protein-L-isoaspartate (D-aspartate) O-methyltransferase domain containing 2	Coding
TC0300003482.rn.2	5.43	4.65	1.72	ENSMUSG00000075189; Olfr1055; MGI:3030889	olfactory receptor 1055	Coding
TC0300003512.rn.2	5.43	4.65	1.72	Olfr1055	olfactory receptor 1055	Coding
TC0300003526.rn.2	5.71	4.93	1.72	Pramel7	preferentially expressed antigen in melanoma-like 7	Coding
TC0400001122.rn.2	10.82	10.04	1.72	Ggcx	gamma-glutamyl carboxylase	Coding
TC0400001728.rn.2	4.45	3.66	1.72	Dppa3	developmental pluripotency-associated 3	Coding
TC0400002777.rn.2	4.34	3.55	1.72	LOC100912449	Uncharacterized protein; protein FAM115C-like	Coding
TC0800002039.rn.2	11.23	10.45	1.72	Zfp26	zinc finger protein 26	Coding
TC0800003443.rn.2	4.64	3.85	1.72	Stac	SH3 and cysteine rich domain	Coding
TC0900001077.rn.2	10.77	9.99	1.72	Efhd1	EF-hand domain family, member D1	Coding
TC0900001092.rn.2	12.64	11.86	1.72	Ugt1a5; Ugt1a6; Ugt1a1; Ugt1a7c; Ugt1a8; Ugt1a2; Ugt1a3; Ugt1a9	UDP glucuronosyltransferase 1 family, polypeptide A5; UDP glucuronosyltransferase 1 family, polypeptide A6; UDP glucuronosyltransferase 1 family, polypeptide A1; UDP glucuronosyltransferase 1 family, polypeptide A7C; UDP glycosyltransferase 1 family, polypeptide A8; UDP glucuronosyltransferase 1 family, polypeptide A2; UDP glycosyltransferase 1 family, polypeptide A3; UDP glucuronosyltransferase …	Coding
TC1000000821.rn.2	4.65	3.86	1.72	Cdrt4	CMT1A duplicated region transcript 4	Coding
TC1000004122.rn.2	7.6	6.82	1.72	Gga3	golgi associated, gamma adaptin ear containing, ARF binding protein 3	Coding
TC1100000177.rn.2	10.93	10.15	1.72	Bach1	BTB and CNC homology 1, basic leucine zipper transcription factor 1	Coding
TC1100000435.rn.2	4.98	4.2	1.72	Olr1562	ENCODES a protein that exhibits G-protein coupled receptor activity (inferred) AND olfactory receptor activity (inferred) AND INVOLVED IN detection of chemical stimulus involved in sensory perception of smell (inferred) AND G-protein coupled receptor signaling pathway (inferred) AND FOUND IN integral component of membrane (inferred) AND plasma membrane (inferred) AND INTERACTS WITH cadmium dichlo…	Coding
TC1100001743.rn.2	14.95	14.16	1.72	Lrch3	leucine-rich repeats and calponin homology (CH) domain containing 3	Coding
TC1200001114.rn.2	8.74	7.96	1.72	Cyth3	cytohesin 3	Coding
TC1300001454.rn.2	4.81	4.03	1.72	Lgr6	leucine-rich repeat-containing G protein-coupled receptor 6	Coding
TC1500000470.rn.2	3.64	2.85	1.72	Psmb11	proteasome (prosome, macropain) subunit, beta type, 11	Coding
TC1600000630.rn.2	9.95	9.17	1.72	LOC100911065	INTERACTS WITH 17beta-estradiol (ortholog) AND 2 3 7 8-tetrachlorodibenzodioxine (ortholog) AND 2-methylcholine (ortholog)	Coding
TC1800000433.rn.2	5.22	4.44	1.72	Dpysl3	Dihydropyrimidinase-related protein 3 [Source:UniProtKB/Swiss-Prot;Acc:Q62952] Chalmel, et. al. Testis-expressed Unannotated Transcripts (TUTs)	NonCoding
TC2000000661.rn.2	15.94	15.16	1.72	Psap	prosaposin	Coding
TSUnmapped00000150.rn.2	9.91	9.13	1.72	Pigm	phosphatidylinositol glycan anchor biosynthesis, class M	Coding
TSUnmapped00000220.rn.2	4.79	4	1.72	Olr1266	olfactory receptor 1266	Coding
TC0100000242.rn.2	4.51	3.74	1.71	Taar8c	trace amine-associated receptor 8c	Coding
TC0100000756.rn.2	4.53	3.75	1.71	Vom1r53	vomeronasal 1 receptor 53 (Vom1r53), mRNA; vomeronasal 1 receptor 53 [Source:RGD Symbol;Acc:1359524]; ENCODES a protein that exhibits pheromone receptor activity (inferred) AND INVOLVED IN G-protein coupled receptor signaling pathway (inferred) AND FOUND IN integral component of membrane (inferred); vomeronasal 1 receptor 53	Coding
TC0100004123.rn.2	5.32	4.55	1.71	Themis	thymocyte selection associated	Unassigned
TC0100004723.rn.2	4.24	3.46	1.71	LOC103690077; Cnga2	cyclic nucleotide-gated olfactory channel-like; ENCODES a protein that exhibits cGMP binding AND intracellular cAMP activated cation channel activity AND intracellular cGMP activated cation channel activity AND INVOLVED IN membrane depolarization AND protein heterotetramerization AND protein homotetramerization AND PARTICIPATES IN calcium/calcium-mediated signaling pathway AND calcium transport p…	Coding
TC0200000314.rn.2	6.47	5.69	1.71	LOC100910851; LOC100911200	Uncharacterized protein; serine protease inhibitor Kazal-type 5-like [Source:RGD Symbol;Acc:6496266]; serine protease inhibitor Kazal-type 5-like; INTERACTS WITH 17beta-estradiol (ortholog) AND 8-bromo-3' 5'-cyclic AMP (ortholog) AND aflatoxin B1 (ortholog)	Coding
TC0200001128.rn.2	13.26	12.49	1.71	Foxo1	forkhead box O1	Coding
TC0200004372.rn.2	10.48	9.71	1.71	Lrig2	leucine-rich repeats and immunoglobulin-like domains 2	Coding
TC0200004448.rn.2	5.9	5.13	1.71	Gstm6l	glutathione S-transferase, mu 6-like	Coding
TC0200004610.rn.2	5.29	4.51	1.71	Myoz2	myozenin 2	Coding
TC0300000268.rn.2	8.93	8.15	1.71	Sh2d3c	SH2 domain containing 3C	Coding
TC0300001001.rn.2	4.24	3.47	1.71	Olr456	olfactory receptor 456	Coding
TC0300003762.rn.2	15.94	15.16	1.71	Cd44	CD44 molecule (Indian blood group)	Coding
TC0400001594.rn.2	5.13	4.35	1.71	Hrh1	histamine receptor H 1	Coding
TC0400003603.rn.2	15.29	14.52	1.71	Rassf4	Ras association (RalGDS/AF-6) domain family member 4	Coding
TC0500002749.rn.2	6.4	5.62	1.71	Abca1	ATP-binding cassette, subfamily A (ABC1), member 1	Coding
TC0500003291.rn.2	7.23	6.45	1.71	Acot11	acyl-CoA thioesterase 11	Coding
TC0500003930.rn.2	5.73	4.96	1.71	Klhdc7a	kelch domain containing 7A	Multiple_Complex
TC0600000838.rn.2	8.85	8.08	1.71	Gemin2	gem (nuclear organelle) associated protein 2	Coding
TC0600000974.rn.2	8.47	7.7	1.71	Slc38a6	solute carrier family 38, member 6	Coding
TC0600001762.rn.2	5.78	5.01	1.71	Cdkl4	cyclin-dependent kinase-like 4 [Source:RGD Symbol;Acc:1583704]; cyclin-dependent kinase-like 4; ENCODES a protein that exhibits ATP binding (inferred) AND protein serine/threonine kinase activity (inferred) AND INVOLVED IN protein phosphorylation (inferred) AND INTERACTS WITH lead diacetate AND scopolamine AND 4-(ethoxymethylene)-2-phenyloxazol-5-one (ortholog)	Coding
TC0600002015.rn.2	4.33	3.55	1.71	Dnajc5g	DnaJ (Hsp40) homolog, subfamily C, member 5 gamma	Coding
TC0600002828.rn.2	7.27	6.5	1.71	Zfyve1	zinc finger, FYVE domain containing 1	Coding
TC0700004067.rn.2	7.02	6.24	1.71	Cpt1b	carnitine palmitoyltransferase 1b, muscle	Coding
TC0800003019.rn.2	6.06	5.29	1.71	Htr1b	5-hydroxytryptamine (serotonin) receptor 1B, G protein-coupled	Coding
TC0900000389.rn.2	12.6	11.82	1.71	Lmbrd1	LMBR1 domain containing 1	Coding
TC0900002034.rn.2	4.67	3.9	1.71	Als2cr12	amyotrophic lateral sclerosis 2 (juvenile) chromosome region, candidate 12	Coding
TC0900002545.rn.2	9.05	8.27	1.71	Nudt12	nudix (nucleoside diphosphate linked moiety X)-type motif 12	Coding
TC0X00001728.rn.2	6.61	5.84	1.71	Spink12l1	ENCODES a protein that exhibits serine-type endopeptidase inhibitor activity (inferred) AND INVOLVED IN negative regulation of endopeptidase activity (inferred) AND INTERACTS WITH orphenadrine	Coding
TC0X00002404.rn.2	5.92	5.14	1.71	Tenm1	ENCODES a protein that exhibits protein heterodimerization activity (ortholog) AND protein homodimerization activity (ortholog) AND INVOLVED IN positive regulation of actin filament polymerization (ortholog) AND positive regulation of filopodium assembly (ortholog) AND positive regulation of MAP kinase activity (ortholog) AND FOUND IN cytoplasm (ortholog) AND extracellular region (ortholog) AND i…	Coding
TC1000002410.rn.2	9.82	9.05	1.71	Cramp1	cramped chromatin regulator homolog 1	Coding
TC1000003819.rn.2	8.15	7.38	1.71	Fam134c	family with sequence similarity 134, member C	Coding
TC1000004385.rn.2	8.55	7.78	1.71	Mettl23	methyltransferase like 23	Coding
TC1200000297.rn.2	13.3	12.53	1.71	Zfand2a	zinc finger, AN1-type domain 2A	Coding
TC1200001747.rn.2	7.72	6.95	1.71	Triap1	TP53 regulated inhibitor of apoptosis 1	Coding
TC1300002050.rn.2	9.94	9.17	1.71	Tfb2m	ENCODES a protein that exhibits poly(A) RNA binding (ortholog) AND transcription cofactor activity (ortholog) AND INVOLVED IN positive regulation of transcription DNA-templated (ortholog) AND transcription from mitochondrial promoter (ortholog) AND transcription initiation from mitochondrial promoter (ortholog) AND FOUND IN mitochondrial matrix (ortholog) AND mitochondrial nucleoid (ortholog) AND…	Coding
TC1400001543.rn.2	4.43	3.66	1.71	Smr3a; Vcsa1; Vcsa2	submaxillary gland androgen regulated protein 3A; variable coding sequence A1; variable coding sequence A2	Coding
TC1400002245.rn.2	5.55	4.78	1.71	Ddc	dopa decarboxylase (aromatic L-amino acid decarboxylase)	Coding
TC1500001679.rn.2	6.03	5.26	1.71	Slc7a8	solute carrier family 7 (amino acid transporter light chain, L system), member 8	Coding
TC1500001776.rn.2	5.63	4.86	1.71	Cryl1	crystallin, lambda 1	Coding
TC1600000300.rn.2	7.19	6.42	1.71	Klhl26	kelch-like family member 26	Coding
TC1600001583.rn.2	5.08	4.31	1.71	Asb5	ankyrin repeat and SOCS box-containing 5	Coding
TC1700001199.rn.2	4.55	3.78	1.71	Prss47	protease, serine, 47	Coding
TSUnmapped00000114.rn.2	5.88	5.11	1.71	Robo4	roundabout guidance receptor 4	Coding
TC0100000015.rn.2	5.24	4.48	1.7	LOC679782	similar to Retinoic acid early inducible protein 1 delta precursor (RAE-1delta) [Source:RGD Symbol;Acc:1584760]	Coding
TC0100000834.rn.2	4.09	3.33	1.7	Vom1r37	vomeronasal 1 receptor 37	Coding
TC0100000943.rn.2	5.61	4.84	1.7	Ptgir	prostaglandin I2 (prostacyclin) receptor (IP)	Coding
TC0100001669.rn.2	12.45	11.69	1.7	Mtmr10	myotubularin related protein 10	Coding
TC0100003403.rn.2	11.45	10.68	1.7	Kank1	KN motif and ankyrin repeat domains 1	Coding
TC0100006155.rn.2	6.11	5.34	1.7	Atg16l2	autophagy related 16-like 2	Coding
TC0100006640.rn.2	13.25	12.49	1.7	Gtf3c1	general transcription factor IIIC, polypeptide 1, alpha	Coding
TC0100006885.rn.2	6.07	5.3	1.7	LOC103691261; LOC680693	sperm flagellar protein 1-like; similar to Sperm flagellar protein 1; Uncharacterized protein [Source:UniProtKB/TrEMBL;Acc:D3ZR73]	Coding
TC0100007062.rn.2	10.97	10.2	1.7	Rad9a	RAD9 checkpoint clamp component A	Multiple_Complex
TC0200001503.rn.2	9.72	8.96	1.7	Lrba	LPS-responsive vesicle trafficking, beach and anchor containing	Coding
TC0200003941.rn.2	4.8	4.03	1.7	Fgb	fibrinogen beta chain	Coding
TC0200004329.rn.2	5.45	4.68	1.7	Cd2	Cd2 molecule	Coding
TC0200004609.rn.2	10.16	9.39	1.7	Usp53	ubiquitin specific peptidase 53	Coding
TC0300002235.rn.2	5.86	5.09	1.7	LOC100912340; LOC100912388; LOC102553124	olfactory receptor 8B8-like; ENCODES a protein that exhibits G-protein coupled receptor activity (inferred) AND olfactory receptor activity (inferred) AND INVOLVED IN detection of chemical stimulus involved in sensory perception of smell (inferred) AND G-protein coupled receptor signaling pathway (inferred) AND FOUND IN integral component of membrane (inferred) AND plasma membrane (inferred)	Coding
TC0300002552.rn.2	9.55	8.79	1.7	Lsm14b; LOC100362102	Protein Lsm14b; INTERACTS WITH 3 4-methylenedioxymethamphetamine (ortholog) AND benzo[a]pyrene (ortholog) AND clofibrate (ortholog); PREDICTED: LSM14 homolog B (LOC100362102), mRNA.	Coding
TC0300002874.rn.2	6.45	5.68	1.7	RGD1561113	similar to Hypothetical UPF0184 protein C9orf16 homolog	Coding
TC0400001574.rn.2	9.88	9.11	1.7	Il17re	interleukin 17 receptor E	Coding
TC0400003271.rn.2	6.3	5.53	1.7	Aplf	aprataxin and PNKP like factor	Coding
TC0400003470.rn.2	12.8	12.03	1.7	Pdzrn3	PDZ domain containing RING finger 3	Coding
TC0400003711.rn.2	6.7	5.94	1.7	Clec4e	C-type lectin domain family 4, member E	Coding
TC0500000524.rn.2	8.95	8.18	1.7	Rusc2	RUN and SH3 domain containing 2 [Source:RGD Symbol;Acc:1592688]; ENCODES a protein that exhibits Rab GTPase binding (ortholog) AND FOUND IN cytoplasmic vesicle (ortholog) AND extracellular vesicular exosome (ortholog) AND INTERACTS WITH 2 3 7 8-tetrachlorodibenzodioxine (ortholog) AND all-trans-retinoic acid (ortholog) AND benzo[a]pyrene (ortholog)	Coding
TC0500002830.rn.2	7.77	7.01	1.7	LOC102550203	zinc finger protein 120-like	Coding
TC0500003113.rn.2	4.92	4.15	1.7	Cdkn2a	cyclin-dependent kinase inhibitor 2A	Coding
TC0500003323.rn.2	10.63	9.86	1.7	Zyg11b	zyg-11 family member B, cell cycle regulator	Coding
TC0500004224.rn.2	4.46	3.7	1.7	Ttll10	tubulin tyrosine ligase-like family, member 10	Coding
TC0600000430.rn.2	4.35	3.58	1.7	Rad51ap2	RAD51 associated protein 2 [Source:MGI Symbol;Acc:MGI:3644580]; RAD51 associated protein 2	Coding
TC0600002857.rn.2	11.23	10.47	1.7	Aldh6a1	aldehyde dehydrogenase 6 family, member A1	Coding
TC0700000911.rn.2	9.56	8.79	1.7	Zbtb39	zinc finger and BTB domain containing 39	Coding
TC0700003515.rn.2	7.42	6.65	1.7	Cbx7	chromobox homolog 7	Coding
TC0700004023.rn.2	12.19	11.43	1.7	Zfc3h1	zinc finger, C3H1-type containing; Uncharacterized protein [Source:UniProtKB/TrEMBL;Acc:E9PTM2]	Coding
TC0800001525.rn.2	4.69	3.92	1.7	Camkv	CaM kinase-like vesicle-associated	Coding
TC0800002399.rn.2	8.09	7.33	1.7	Abcg4	ATP-binding cassette, subfamily G (WHITE), member 4	Coding
TC0900001952.rn.2	6.59	5.82	1.7	Sdpr	serum deprivation response	Coding
TC1000003201.rn.2	6.07	5.31	1.7	Olr1485; Olr1491; Olr1479; Olr1505	olfactory receptor 1485; olfactory receptor 1491; olfactory receptor 1479; olfactory receptor 1505	Coding
TC1000004196.rn.2	5.6	4.83	1.7	LOC688286	similar to threonine aldolase 1; ENCODES a protein that exhibits lyase activity (inferred) AND pyridoxal phosphate binding (inferred) AND INVOLVED IN cellular amino acid metabolic process (inferred)	Coding
TC1200000415.rn.2	8.22	7.45	1.7	Styxl1	serine/threonine/tyrosine interacting-like 1	Coding
TC1200000425.rn.2	3.73	2.96	1.7	Fkbp6	FK506 binding protein 6	Coding
TC1200000657.rn.2	6.05	5.28	1.7	Ccdc63	coiled-coil domain containing 63	Coding
TC1200001304.rn.2	8.71	7.95	1.7	Ephb4	EPH receptor B4	Coding
TC1200001695.rn.2	5.45	4.69	1.7	NONMMUG033585	Non-coding transcript identified by NONCODE: Linc	NonCoding
TC1300000119.rn.2	10.4	9.63	1.7	Clasp1	cytoplasmic linker associated protein 1	Coding
TC1300001260.rn.2	7.85	7.09	1.7	Epb4.1l5	erythrocyte membrane protein band 4.1-like 5	Coding
TC1400000035.rn.2	5.78	5.02	1.7	Cplx1	complexin 1	Coding
TC1500000689.rn.2	16.28	15.52	1.7	Ctsb	cathepsin B	Coding
TC1500001580.rn.2	8.64	7.87	1.7	Zfp219	zinc finger protein 219	Coding
TC1600000594.rn.2	9.64	8.87	1.7	Cyp4v3	cytochrome P450, family 4, subfamily v, polypeptide 3	Coding
TC1600001069.rn.2	4.88	4.12	1.7	Slc10a2	solute carrier family 10 (sodium/bile acid cotransporter), member 2	Coding
TC1700002240.rn.2	4.91	4.15	1.7	Acbd7	acyl-CoA binding domain containing 7	Coding
TC1800000101.rn.2	5.08	4.32	1.7	LOC100911405	meprin A subunit beta-like	Coding
TC1800001772.rn.2	4.37	3.6	1.7	Hsbp1l1	heat shock factor binding protein 1-like 1	Coding
TC2000000015.rn.2	5.18	4.41	1.7	Olr1687	olfactory receptor 1687	Coding
TSUnmapped00000089.rn.2	5.56	4.79	1.7	Kcnip2	Kv channel-interacting protein 2	Coding
TC0100002839.rn.2	9.01	8.26	1.69	Mtg1	mitochondrial ribosome-associated GTPase 1	Coding
TC0100002964.rn.2	6.2	5.44	1.69	Fgf4	fibroblast growth factor 4	Coding
TC0100006263.rn.2	13.54	12.78	1.69	Trim5	tripartite motif-containing 5	Coding
TC0100007246.rn.2	9.78	9.02	1.69	Fen1	flap structure-specific endonuclease 1	Coding
TC0100007516.rn.2	7.44	6.69	1.69	Insl6	insulin-like 6	Coding
TC0200003049.rn.2	4.67	3.91	1.69	Slc1a3	solute carrier family 1 (glial high affinity glutamate transporter), member 3	Coding
TC0300000425.rn.2	7.13	6.38	1.69	Olr415	olfactory receptor 415	Coding
TC0400000029.rn.2	5.41	4.65	1.69	LOC103692019; LOC100912054	olfactory receptor 8B3-like; ENCODES a protein that exhibits G-protein coupled receptor activity (inferred) AND olfactory receptor activity (inferred) AND INVOLVED IN detection of chemical stimulus involved in sensory perception of smell (inferred) AND G-protein coupled receptor signaling pathway (inferred) AND FOUND IN integral component of membrane (inferred) AND plasma membrane (inferred) AND …	Coding
TC0400000624.rn.2	8.63	7.88	1.69	LOC100910708	INVOLVED IN oxidation-reduction process (inferred) AND INTERACTS WITH (R)-acetoin (ortholog) AND 1-chloro-2 4-dinitrobenzene (ortholog) AND 13-dihydrodaunorubicin (ortholog)	Coding
TC0400001576.rn.2	9.81	9.05	1.69	Creld1	cysteine-rich with EGF-like domains 1	Coding
TC0400003016.rn.2	5.1	4.34	1.69	Hpgds	hematopoietic prostaglandin D synthase	Coding
TC0400003847.rn.2	6.3	5.54	1.69	Ly49i7	immunoreceptor Ly49i7; ENCODES a protein that exhibits carbohydrate binding (inferred)	Coding
TC0500003152.rn.2	4.28	3.53	1.69	Lrrc19	leucine rich repeat containing 19	Coding
TC0500003405.rn.2	5.4	4.64	1.69	Tspan1	tetraspanin 1	Coding
TC0600000867.rn.2	10.63	9.87	1.69	Fam179b	family with sequence similarity 179, member B	Coding
TC0600001472.rn.2	8.06	7.3	1.69	Evl	Enah/Vasp-like	Coding
TC0600002056.rn.2	9.66	8.9	1.69	Efr3b	EFR3 homolog B	Coding
TC0600002951.rn.2	6.03	5.27	1.69	LOC102551314	Uncharacterized protein; glyceraldehyde-3-phosphate dehydrogenase-like	Coding
TC0700001979.rn.2	6.24	5.49	1.69	Spryd4	SPRY domain containing 4	Coding
TC0800000405.rn.2	7.91	7.15	1.69	Tmem218	transmembrane protein 218	Coding
TC0800000463.rn.2	5.41	4.65	1.69	Olr1240	ENCODES a protein that exhibits G-protein coupled receptor activity (inferred) AND olfactory receptor activity (inferred) AND INVOLVED IN detection of chemical stimulus involved in sensory perception of smell (inferred) AND G-protein coupled receptor signaling pathway (inferred) AND FOUND IN integral component of membrane (inferred) AND plasma membrane (inferred) AND INTERACTS WITH C60 fullerene …	Coding
TC0800001886.rn.2	4.65	3.89	1.69	LOC100910492; Vom2r25	vomeronasal type-2 receptor 26-like; ENCODES a protein that exhibits G-protein coupled receptor activity (inferred) AND INVOLVED IN G-protein coupled receptor signaling pathway (inferred) AND FOUND IN integral component of membrane (inferred) AND plasma membrane (inferred) AND INTERACTS WITH ammonium chloride	Coding
TC0900002318.rn.2	5.31	4.56	1.69	Fam124b	INTERACTS WITH copper(2+) sulfate (ortholog) AND valproic acid (ortholog)	Coding
TC0900002358.rn.2	5.31	4.56	1.69	Fam124b	INTERACTS WITH copper(2+) sulfate (ortholog) AND valproic acid (ortholog)	Coding
TC0X00000249.rn.2	4.45	3.69	1.69	Cldn34a	claudin 34A	Coding
TC1000001585.rn.2	5.91	5.15	1.69	Csf3	colony stimulating factor 3 (granulocyte)	Coding
TC1000001904.rn.2	4.73	3.98	1.69	Dnai2	dynein, axonemal, intermediate chain 2	Coding
TC1000003072.rn.2	10.25	9.49	1.69	Chd3	chromodomain helicase DNA binding protein 3	Coding
TC1000003308.rn.2	11.69	10.94	1.69	Phf12	PHD finger protein 12	Coding
TC1000003599.rn.2	6.68	5.92	1.69	Xylt2	xylosyltransferase II	Coding
TC1000004393.rn.2	8.67	7.91	1.69	Fam173a	family with sequence similarity 173, member A	Coding
TC1200000017.rn.2	5.23	4.47	1.69	Kl	Klotho	Coding
TC1300000088.rn.2	5.44	4.68	1.69	Serpinb12	serpin peptidase inhibitor, clade B (ovalbumin), member 12	Coding
TC1300001393.rn.2	11.44	10.68	1.69	Cdk18	cyclin-dependent kinase 18	Coding
TC1400001101.rn.2	9.96	9.2	1.69	Peli1	pellino E3 ubiquitin protein ligase 1	Coding
TC1400001314.rn.2	8.41	7.65	1.69	Zfp951	zinc finger protein 951	Multiple_Complex
TC1400002055.rn.2	4.55	3.8	1.69	LOC102549844; Sorcs2	uncharacterized LOC102549844; sortilin-related VPS10 domain containing receptor 2 (Sorcs2), mRNA. Chalmel, et. al. Testis-expressed Unannotated Transcripts (TUTs); sortilin-related VPS10 domain containing receptor 2 (Sorcs2), mRNA. Chalmel, et. al. Testis-expressed Unannotated Transcripts (TUTs) Chalmel, et. al. Testis-expressed Unannotated Transcripts (TUTs)	NonCoding
TC1500002145.rn.2	10.03	9.27	1.69	Wbp4	WW domain binding protein 4	Coding
TC1700000227.rn.2	5.3	4.54	1.69	Sema4d	sema domain, immunoglobulin domain (Ig), transmembrane domain (TM) and short cytoplasmic domain, (semaphorin) 4D	Coding
TC1700001504.rn.2	8.91	8.15	1.69	Jarid2	jumonji, AT rich interactive domain 2	Coding
TC1700002061.rn.2	4.48	3.72	1.69	Akr1c14	aldo-keto reductase family 1, member C14	Coding
TC2000000152.rn.2	4.21	3.46	1.69	Prrt1	proline-rich transmembrane protein 1	Coding
TC2000000404.rn.2	4.3	3.55	1.69	Lrrc3	leucine rich repeat containing 3	Coding
TSUnmapped00000212.rn.2	5.41	4.65	1.69	Olr1240	olfactory receptor 1240	Coding
TC0100001888.rn.2	9.52	8.78	1.68	Whamm	WAS protein homolog associated with actin, golgi membranes and microtubules	Coding
TC0100002481.rn.2	9.2	8.45	1.68	Acsm1	acyl-CoA synthetase medium-chain family member 1	Coding
TC0100003217.rn.2	5.9	5.15	1.68	LOC100911469; Ms4a6b	FOUND IN integral component of membrane (inferred) AND INTERACTS WITH 17beta-estradiol (ortholog) AND 2 2' 4 4' 5 5'-hexachlorobiphenyl (ortholog) AND 2 3 7 8-tetrachlorodibenzodioxine (ortholog); FOUND IN integral component of membrane (inferred)	Coding
TC0100003757.rn.2	9.76	9.01	1.68	Cnnm2	cyclin and CBS domain divalent metal cation transport mediator 2	Coding
TC0100004729.rn.2	6.04	5.29	1.68	Zfp978	zinc finger protein 978	Coding
TC0100006485.rn.2	12.54	11.79	1.68	Smg1	SMG1 phosphatidylinositol 3-kinase-related kinase	Coding
TC0100006688.rn.2	5.77	5.02	1.68	Zg16	zymogen granule protein 16	Coding
TC0200000307.rn.2	4.88	4.13	1.68	LOC100909885	olfactory receptor 8D1-like [Source:RGD Symbol;Acc:6501343]; ENCODES a protein that exhibits G-protein coupled receptor activity (inferred) AND olfactory receptor activity (inferred) AND INVOLVED IN detection of chemical stimulus involved in sensory perception of smell (inferred) AND G-protein coupled receptor signaling pathway (inferred) AND FOUND IN integral component of membrane (inferred) AND…	Coding
TC0200002251.rn.2	9.65	8.9	1.68	Bdh2	3-hydroxybutyrate dehydrogenase, type 2	Coding
TC0200003093.rn.2	6.13	5.38	1.68	Pdzd2	PDZ domain containing 2	Coding
TC0300004860.rn.2	5.32	4.57	1.68	Zfp93	zinc finger protein 93	Coding
TC0300005103.rn.2	10.87	10.12	1.68	Dpm1	dolichyl-phosphate mannosyltransferase polypeptide 1, catalytic subunit	Coding
TC0400000705.rn.2	5.61	4.86	1.68	Olr799	olfactory receptor 799	Coding
TC0400001398.rn.2	8.75	8	1.68	Zxdc	ZXD family zinc finger C	Coding
TC0400003599.rn.2	4.98	4.23	1.68	Olr832	olfactory receptor 832	Coding
TC0500003216.rn.2	5.34	4.59	1.68	Cyp2j16	PARTICIPATES IN arachidonic acid metabolic pathway AND linoleic acid metabolic pathway	Coding
TC0500003911.rn.2	8.27	7.53	1.68	Pla2g5	phospholipase A2, group V	Coding
TC0500004231.rn.2	3.92	3.16	1.68	Isg15	ISG15 ubiquitin-like modifier	Coding
TC0600002007.rn.2	5.65	4.91	1.68	LOC102556504	titin-like	Coding
TC0700000928.rn.2	15.07	14.33	1.68	Cylc2	cylicin, basic protein of sperm head cytoskeleton 2	Unassigned
TC0700001498.rn.2	10.74	9.99	1.68	Ep300	E1A binding protein p300 [Source:RGD Symbol;Acc:620036]; E1A binding protein p300; ENCODES a protein that exhibits activating transcription factor binding AND antigen binding AND bHLH transcription factor binding AND INVOLVED IN cellular response to antibiotic AND cellular response to cAMP AND cellular response to dexamethasone stimulus AND PARTICIPATES IN androgen signaling pathway AND cortisol …	Multiple_Complex
TC0700001652.rn.2	4.75	4	1.68	Acr	acrosin	Coding
TC0700003366.rn.2	7.76	7.01	1.68	Zc3h3	zinc finger CCCH type containing 3	Coding
TC0700003576.rn.2	5.1	4.34	1.68	Cyp2d5	cytochrome P450, family 2, subfamily d, polypeptide 5	Coding
TC0700003917.rn.2	4.57	3.82	1.68	Galnt6	polypeptide N-acetylgalactosaminyltransferase 6	Coding
TC0800000802.rn.2	6.46	5.72	1.68	Cyp1a1	cytochrome P450, family 1, subfamily a, polypeptide 1	Coding
TC0800003556.rn.2	6.6	5.86	1.68	Csrnp1	cysteine-serine-rich nuclear protein 1	Coding
TC0900000067.rn.2	6.24	5.49	1.68	LOC685828	hypothetical protein LOC685828	Unassigned
TC0X00001674.rn.2	6.27	5.52	1.68	Rs1	retinoschisin 1	Coding
TC0X00001916.rn.2	10.35	9.6	1.68	Ophn1; LOC688676	oligophrenin 1; hypothetical protein LOC688676; ENCODES a protein that exhibits ionotropic glutamate receptor binding AND actin binding (ortholog) AND phospholipid binding (ortholog) AND INVOLVED IN actin cytoskeleton organization (ortholog) AND negative regulation of proteasomal protein catabolic process (ortholog) AND positive regulation of Rho GTPase activity (ortholog) AND ASSOCIATED WITH Men…	Coding
TC1200000591.rn.2	10.35	9.59	1.68	Rilpl1	Rab interacting lysosomal protein-like 1	Coding
TC1200001105.rn.2	10.72	9.97	1.68	Lmtk2	lemur tyrosine kinase 2	Coding
TC1200001223.rn.2	9.78	9.03	1.68	Akap17a	A kinase (PRKA) anchor protein 17A	Coding
TC1200001524.rn.2	5.63	4.88	1.68	Fam101a	family with sequence similarity 101, member A	Coding
TC1500000738.rn.2	5.18	4.43	1.68	Nuggc	nuclear GTPase, germinal center associated	Coding
TC1500000845.rn.2	11.49	10.74	1.68	Zc3h13	zinc finger CCCH type containing 13	Coding
TC1500000862.rn.2	11.37	10.62	1.68	Tsc22d1; LOC100912462	TSC22 domain family, member 1; ENCODES a protein that exhibits sequence-specific DNA binding transcription factor activity (inferred) AND INVOLVED IN negative regulation of apoptotic process (ortholog) AND positive regulation of apoptotic process (ortholog) AND positive regulation of cell proliferation (ortholog) AND FOUND IN cytoplasm (ortholog) AND nucleus (ortholog) AND INTERACTS WITH 17alpha-…	Multiple_Complex
TC1500001245.rn.2	10.55	9.81	1.68	Samd8	sterile alpha motif domain containing 8	Coding
TC1500001690.rn.2	4.59	3.85	1.68	Myh7	myosin, heavy chain 7, cardiac muscle, beta	Coding
TC1500002086.rn.2	10.42	9.68	1.68	Gpalpp1	GPALPP motifs containing 1	Coding
TC1500002491.rn.2	10.48	9.73	1.68	LOC100910161; Mycbp2	probable E3 ubiquitin-protein ligase MYCBP2-like; ENCODES a protein that exhibits protein homodimerization activity (ortholog) AND INVOLVED IN branchiomotor neuron axon guidance (ortholog) AND cell morphogenesis involved in neuron differentiation (ortholog) AND central nervous system projection neuron axonogenesis (ortholog) AND FOUND IN axon (ortholog) AND membrane (ortholog) AND microtubule cyt…	Coding
TC1600001489.rn.2	12.12	11.37	1.68	Tmem192	transmembrane protein 192	Coding
TC1600001519.rn.2	9.54	8.79	1.68	Nek1	NIMA-related kinase 1	Coding
TC1600001582.rn.2	3.81	3.06	1.68	Spata4	spermatogenesis associated 4	Coding
TC1700001294.rn.2	5.21	4.46	1.68	Slc25a48	solute carrier family 25, member 48	Coding
TC1700001427.rn.2	4.14	3.4	1.68	Nutm2f	NUT family member 2F	Coding
TC1800000384.rn.2	6.6	5.86	1.68	Fgf1	fibroblast growth factor 1 (acidic)	Coding
TC1800001039.rn.2	11.43	10.68	1.68	Npc1	Niemann-Pick disease, type C1	Coding
TC1800001541.rn.2	7.14	6.39	1.68	Adrb2	adrenoceptor beta 2, surface	Coding
TC0100007953.rn.2	12.81	12.07	1.67	Afap1l2	actin filament associated protein 1-like 2	Coding
TC0200003920.rn.2	11.51	10.77	1.67	Gria2; Mir2985	glutamate receptor, ionotropic, AMPA 2; microRNA 2985	Multiple_Complex
TC0200004146.rn.2	3.65	2.91	1.67	Kprp	keratinocyte proline-rich protein	Coding
TC0300002690.rn.2	5.55	4.8	1.67	RGD1560470	similar to Gene model 996	Coding
TC0300005085.rn.2	9.38	8.64	1.67	Dbndd2	dysbindin (dystrobrevin binding protein 1) domain containing 2	Coding
TC0400000001.rn.2	11.63	10.9	1.67	Kmt2c	ENCODES a protein that exhibits histone methyltransferase activity (H3-K4 specific) (ortholog) AND poly(A) RNA binding (ortholog) AND INVOLVED IN histone H3-K4 methylation (ortholog) AND histone methylation (ortholog) AND FOUND IN histone methyltransferase complex (ortholog) AND nucleus (ortholog) AND INTERACTS WITH dibutyl phthalate AND (-)-epigallocatechin 3-gallate (ortholog) AND (S)-nicotine …	Coding
TC0400000440.rn.2	4.54	3.8	1.67	Ankrd7	ankyrin repeat domain 7	Coding
TC0400002355.rn.2	11.2	10.46	1.67	Akap9	A kinase (PRKA) anchor protein 9	Coding
TC0400003158.rn.2	15.34	14.6	1.67	Hk2	hexokinase 2	Coding
TC0500002097.rn.2	4.42	3.68	1.67	Perm1	PPARGC1 and ESRR induced regulator, muscle 1	Coding
TC0500003810.rn.2	9.01	8.27	1.67	Pdik1l	PDLIM1 interacting kinase 1 like	Coding
TC0700001805.rn.2	4.9	4.16	1.67	Kcnh3	potassium channel, voltage gated eag related subfamily H, member 3	Coding
TC0700002785.rn.2	9.78	9.04	1.67	Dyrk2	dual-specificity tyrosine-(Y)-phosphorylation regulated kinase 2	Coding
TC0700003941.rn.2	4.8	4.06	1.67	Krt82	keratin 82, type II	Coding
TC0800000185.rn.2	5.63	4.89	1.67	Olr1186	olfactory receptor 1186	Coding
TC0X00001635.rn.2	11.27	10.53	1.67	Pir	pirin (iron-binding nuclear protein)	Coding
TC1000003453.rn.2	12.17	11.42	1.67	Usp32	ubiquitin specific peptidase 32	Coding
TC1100000378.rn.2	9.08	8.34	1.67	Zfp758; LOC102549040	Uncharacterized protein; zinc finger protein 758; zinc finger protein 470-like	Multiple_Complex
TC1100000555.rn.2	4.76	4.02	1.67	Olr1454	ENCODES a protein that exhibits G-protein coupled receptor activity (inferred) AND olfactory receptor activity (inferred) AND INVOLVED IN detection of chemical stimulus involved in sensory perception of smell (inferred) AND G-protein coupled receptor signaling pathway (inferred) AND FOUND IN integral component of membrane (inferred) AND plasma membrane (inferred) AND INTERACTS WITH 2 2' 5 5'-tetr…	Coding
TC1100001739.rn.2	10.28	9.55	1.67	Osbpl11	oxysterol binding protein-like 11	Coding
TC1100001814.rn.2	7.58	6.84	1.67	Hes1	hes family bHLH transcription factor 1	Coding
TC1300001317.rn.2	5.3	4.56	1.67	Nckap5	NCK-associated protein 5	Coding
TC1400000900.rn.2	4.75	4.02	1.67	Osm	oncostatin M	Coding
TC1500001585.rn.2	10.52	9.78	1.67	Chd8	chromodomain helicase DNA binding protein 8	Coding
TC1600001850.rn.2	3.98	3.24	1.67	Cnga2; LOC100911965	cyclic nucleotide gated channel alpha 2; INTERACTS WITH aflatoxin B1 (ortholog) AND all-trans-retinoic acid (ortholog) AND benzo[a]pyrene (ortholog); ENCODES a protein that exhibits cGMP binding AND intracellular cAMP activated cation channel activity AND intracellular cGMP activated cation channel activity AND INVOLVED IN membrane depolarization AND protein heterotetramerization AND protein homo…	Coding
TC1700000185.rn.2	6.6	5.87	1.67	Rnf44	ring finger protein 44	Coding
TC1700001132.rn.2	5.78	5.04	1.67	Gpr158	G protein-coupled receptor 158	Coding
TC1700001189.rn.2	14.81	14.07	1.67	Ctsl	cathepsin L	Coding
TC1800001616.rn.2	4.25	3.51	1.67	LOC102551836; Gnal	uncharacterized LOC102551836; PREDICTED: guanine nucleotide binding protein, alpha stimulating, olfactory type, transcript variant 1 (Gnal), mRNA. Chalmel, et. al. Testis-expressed Unannotated Transcripts (TUTs)	NonCoding
TC1900000145.rn.2	16.53	15.79	1.67	Hmox1	heme oxygenase 1	Coding
TC1900001169.rn.2	12.23	11.49	1.67	Elmod2	ELMO/CED-12 domain containing 2	Coding
TC1900001460.rn.2	8.86	8.11	1.67	Pdpr	pyruvate dehydrogenase phosphatase regulatory subunit	Coding
TSUnmapped00000079.rn.2	5.55	4.81	1.67	Sbk1	SH3 domain binding kinase 1	Coding
TC0100000675.rn.2	5.04	4.31	1.66	Vom2r80	vomeronasal 2 receptor, 80	Coding
TC0100000961.rn.2	3.98	3.25	1.66	Ceacam11	carcinoembryonic antigen-related cell adhesion molecule 11	Coding
TC0100003185.rn.2	5.89	5.16	1.66	Fads3	fatty acid desaturase 3	Coding
TC0100004921.rn.2	4.9	4.17	1.66	Klc3	kinesin light chain 3	Coding
TC0100005056.rn.2	9.43	8.7	1.66	Zfp59; LOC102553760	zinc finger protein 59; zinc finger protein 59-like	Coding
TC0100005180.rn.2	11.11	10.38	1.66	Fxyd5	FXYD domain-containing ion transport regulator 5	Coding
TC0100007329.rn.2	4.44	3.71	1.66	LOC687097	similar to Olfactory receptor 5B2 (OST073) (Olfactory receptor OR11-240); ENCODES a protein that exhibits G-protein coupled receptor activity (inferred) AND olfactory receptor activity (inferred) AND INVOLVED IN detection of chemical stimulus involved in sensory perception of smell (inferred) AND G-protein coupled receptor signaling pathway (inferred) AND FOUND IN integral component of membrane (…	Coding
TC0200003447.rn.2	11.33	10.6	1.66	Zmat3	zinc finger, matrin type 3	Coding
TC0300000072.rn.2	5.47	4.74	1.66	Obp2a	odorant binding protein 2A	Coding
TC0300001256.rn.2	10.79	10.05	1.66	Traf6	TNF receptor-associated factor 6, E3 ubiquitin protein ligase	Coding
TC0300002085.rn.2	5.19	4.46	1.66	Bpifa5	BPI fold containing family A, member 5	Coding
TC0300002248.rn.2	5.58	4.85	1.66	Sgk2	serum/glucocorticoid regulated kinase 2	Coding
TC0300002898.rn.2	9.5	8.76	1.66	Zbtb43	zinc finger and BTB domain containing 43	Coding
TC0300003586.rn.2	4.56	3.83	1.66	Olr671	olfactory receptor 671	Coding
TC0400001054.rn.2	4.42	3.69	1.66	Grid2	glutamate receptor, ionotropic, delta 2	Coding
TC0400002788.rn.2	5.43	4.7	1.66	Olr804	olfactory receptor 804	Coding
TC0400003565.rn.2	10.55	9.83	1.66	Vgll4	vestigial-like family member 4	Coding
TC0500003528.rn.2	5.69	4.96	1.66	Zfp69	zinc finger protein 69 [Source:RGD Symbol;Acc:2322990]; ENCODES a protein that exhibits metal ion binding (inferred) AND nucleic acid binding (inferred) AND INVOLVED IN regulation of transcription DNA-templated (inferred) AND FOUND IN intracellular (inferred) AND INTERACTS WITH 2 3 7 8-tetrachlorodibenzodioxine (ortholog) AND aflatoxin B1 (ortholog) AND arsenite(3-) (ortholog)	Coding
TC0700002822.rn.2	10.43	9.7	1.66	Tbk1	TANK-binding kinase 1	Coding
TC0700003853.rn.2	10.75	10.02	1.66	Adcy6	adenylate cyclase 6	Coding
TC0X00000437.rn.2	4.07	3.34	1.66	Fam47a	family with sequence similarity 47, member A	Coding
TC1000000529.rn.2	5.2	4.47	1.66	Adamts2	ADAM metallopeptidase with thrombospondin type 1 motif, 2	Coding
TC1000000547.rn.2	10.64	9.91	1.66	Clk4	CDC-like kinase 4	Coding
TC1000002367.rn.2	7.24	6.51	1.66	Flywch1	FLYWCH-type zinc finger 1	Coding
TC1000004338.rn.2	8.9	8.17	1.66	LOC100910951	coronin-7-like [Source:RGD Symbol;Acc:6495492]; INTERACTS WITH 17beta-estradiol (ortholog)	Coding
TC1000004415.rn.2	10.85	10.11	1.66	Flot2	flotillin 2	Multiple_Complex
TC1100000910.rn.2	7.52	6.79	1.66	Ehhadh	enoyl-CoA, hydratase/3-hydroxyacyl CoA dehydrogenase	Coding
TC1300002232.rn.2	10.65	9.92	1.66	Rcor3	REST corepressor 3	Coding
TC1400000799.rn.2	12.18	11.45	1.66	Tbc1d14	TBC1 domain family, member 14	Coding
TC1400002251.rn.2	5.88	5.15	1.66	Cobl	cordon-bleu WH2 repeat protein	Coding
TC1500000525.rn.2	6.79	6.05	1.66	Nynrin	NYN domain and retroviral integrase containing	Coding
TC1700001357.rn.2	4.26	3.54	1.66	Hrh2	histamine receptor H 2	Coding
TC1800000345.rn.2	5.14	4.41	1.66	Pcdhb20	protocadherin beta 20	Coding
TC1800001531.rn.2	7.58	6.85	1.66	Grpel2	GrpE-like 2, mitochondrial	Coding
TC1900000210.rn.2	6.54	5.81	1.66	Snx20	sorting nexin 20	Coding
TC1900000295.rn.2	4.28	3.55	1.66	Olr1667	olfactory receptor 1667	Coding
TC1900000963.rn.2	6.94	6.21	1.66	Aph1b	APH1B gamma secretase subunit	Unassigned
TSUnmapped00000132.rn.2	6.74	6.01	1.66	Ang2	angiogenin, ribonuclease A family, member 2	Coding
TC0100000224.rn.2	7.7	6.98	1.65	Akap7	A kinase (PRKA) anchor protein 7; ENCODES a protein that exhibits AMP binding AND protein C-terminus binding AND protein complex scaffold AND INVOLVED IN regulation of protein kinase A signaling AND cellular response to cAMP (ortholog) AND positive regulation of delayed rectifier potassium channel activity (ortholog) AND PARTICIPATES IN protein kinase A (PKA) signaling pathway AND vasopressin sig…	Coding
TC0100001188.rn.2	14.6	13.88	1.65	Sirt2	sirtuin 2	Coding
TC0100002141.rn.2	4.36	3.65	1.65	Ucp3	uncoupling protein 3 (mitochondrial, proton carrier)	Coding
TC0100002245.rn.2	5.78	5.06	1.65	LOC499219	hypothetical protein LOC499219	Coding
TC0100002983.rn.2	11.26	10.54	1.65	Chka	choline kinase alpha	Coding
TC0100003078.rn.2	8.68	7.95	1.65	Slc25a45	solute carrier family 25, member 45	Coding
TC0100003210.rn.2	7.83	7.11	1.65	Slc15a3	solute carrier family 15 (oligopeptide transporter), member 3	Coding
TC0100003845.rn.2	12.92	12.2	1.65	Vti1a	vesicle transport through interaction with t-SNAREs 1A	Coding
TC0100003850.rn.2	10.15	9.43	1.65	Tcf7l2	transcription factor 7-like 2 (T-cell specific, HMG-box)	Coding
TC0100005182.rn.2	6.68	5.95	1.65	Fxyd1	FXYD domain-containing ion transport regulator 1	Coding
TC0100005905.rn.2	6.07	5.35	1.65	Fsd2	fibronectin type III and SPRY domain containing 2	Coding
TC0100005971.rn.2	4.02	3.3	1.65	Cyp2c79	ENCODES a protein that exhibits caffeine oxidase activity (ortholog) AND monooxygenase activity (ortholog) AND INVOLVED IN drug metabolic process (ortholog) AND exogenous drug catabolic process (ortholog) AND organic acid metabolic process (ortholog) AND ASSOCIATED WITH Hypertension Renal (ortholog) AND Kidney Failure Chronic (ortholog) AND INTERACTS WITH 2 3 7 8-tetrachlorodibenzodioxine AND (+)…	Coding
TC0200000948.rn.2	6.32	5.59	1.65	Kcnmb2	potassium channel subfamily M regulatory beta subunit 2	Coding
TC0200001229.rn.2	4.84	4.12	1.65	RGD1561998	similar to hypothetical protein C130079G13	Coding
TC0200004128.rn.2	4.41	3.69	1.65	Sprr1a	small proline-rich protein 1A	Coding
TC0300000787.rn.2	6.8	6.08	1.65	NONMMUG023325	Non-coding transcript identified by NONCODE: Sense No Exonic	NonCoding
TC0300002046.rn.2	13.95	13.23	1.65	Id1	inhibitor of DNA binding 1	Coding
TC0300003192.rn.2	9.35	8.63	1.65	Ifih1	interferon induced with helicase C domain 1	Coding
TC0300003479.rn.2	5.91	5.19	1.65	Olr486	olfactory receptor 486	Coding
TC0300004739.rn.2	12.04	11.32	1.65	Sdc4	syndecan 4	Coding
TC0400001557.rn.2	3.51	2.79	1.65	Lmcd1	LIM and cysteine-rich domains 1	Coding
TC0400002056.rn.2	8.77	8.05	1.65	Rassf8	Ras association (RalGDS/AF-6) domain family (N-terminal) member 8	Coding
TC0500000941.rn.2	4.83	4.1	1.65	Ifne	interferon, epsilon	Coding
TC0600000359.rn.2	5.68	4.96	1.65	Fam228b	family with sequence similarity 228, member B	Coding
TC0600001377.rn.2	6.01	5.29	1.65	Chga	chromogranin A	Coding
TC0600001956.rn.2	11.89	11.17	1.65	Birc6	baculoviral IAP repeat-containing 6	Coding
TC0600003320.rn.2	4.14	3.42	1.65	Ighg; LOC100359993	Immunoglobulin heavy chain (gamma polypeptide) [Source:RGD Symbol;Acc:1359539]; Ighg protein-like [Source:RGD Symbol;Acc:2323052]; Immunoglobulin heavy chain (gamma polypeptide), mRNA (cDNA clone MGC:109111 IMAGE:7379698), complete cds.; Immunoglobulin heavy chain (gamma polypeptide), mRNA (cDNA clone MGC:108947 IMAGE:7384581), complete cds.	Coding
TC0700001431.rn.2	6.17	5.45	1.65	Sh3bp1	SH3-domain binding protein 1	Coding
TC0700001809.rn.2	8.58	7.86	1.65	Prpf40b	PRP40 homolog, pre-mRNA processing factor B	Coding
TC0700002322.rn.2	3.84	3.12	1.65	Vom2r57	vomeronasal 2 receptor, 57 (Vom2r57), mRNA; vomeronasal 2 receptor, 57 [Source:RGD Symbol;Acc:1562007]; vomeronasal 2 receptor, 57	Coding
TC0700003213.rn.2	14.4	13.68	1.65	RGD1564420	similar to Hypothetical protein MGC31278	Coding
TC0700003721.rn.2	10.75	10.02	1.65	Kif21a	kinesin family member 21A	Coding
TC0800000140.rn.2	15.02	14.3	1.65	Chordc1	cysteine and histidine-rich domain (CHORD)-containing 1	Coding
TC0800000314.rn.2	10.72	10	1.65	Zbtb44	zinc finger and BTB domain containing 44	Coding
TC0800002048.rn.2	5.95	5.23	1.65	Olfm2	olfactomedin 2	Coding
TC0X00000713.rn.2	11.73	11	1.65	Atp7a	ATPase, Cu++ transporting, alpha polypeptide	Coding
TC0X00001927.rn.2	9.92	9.19	1.65	Pja1	praja ring finger 1, E3 ubiquitin protein ligase	Coding
TC0X00002630.rn.2	12.84	12.11	1.65	Fam50a	family with sequence similarity 50, member A (Fam50a), mRNA; family with sequence similarity 50, member A; FOUND IN nucleus (inferred) AND INTERACTS WITH (-)-epigallocatechin 3-gallate (ortholog) AND 2 3 7 8-tetrachlorodibenzodioxine (ortholog) AND benzo[a]pyrene (ortholog); family with sequence similarity 50, member A (Fam50a), mRNA.	Coding
TC0X00002683.rn.2	5.33	4.61	1.65	Dmd	dystrophin [Source:RGD Symbol;Acc:2507]; Dystrophin [Source:UniProtKB/Swiss-Prot;Acc:P11530]	Coding
TC1000000475.rn.2	4.07	3.35	1.65	Olr1386	olfactory receptor 1386	Coding
TC1000000542.rn.2	4.95	4.23	1.65	Olr1409	olfactory receptor 1409	Coding
TC1000000813.rn.2	6.19	5.46	1.65	Mfap4; LOC102553715	microfibrillar-associated protein 4 (Mfap4), mRNA; microfibril-associated glycoprotein 4-like; microfibrillar-associated protein 4, mRNA (cDNA clone MGC:124818 IMAGE:7933452), complete cds.	Coding
TC1000001947.rn.2	4.46	3.74	1.65	LOC690323	similar to Myosin-15 (Myosin XV) (Unconventional myosin-15)	Coding
TC1000003080.rn.2	7.02	6.3	1.65	Dnah2; LOC102556033	Protein Dnah2; dynein, axonemal, heavy chain 2; dynein heavy chain 2 axonemal-like; ENCODES a protein that exhibits ATP binding (inferred) AND ATPase activity (inferred) AND microtubule motor activity (inferred) AND INVOLVED IN ATP catabolic process (inferred) AND microtubule-based movement (inferred) AND PARTICIPATES IN Huntington disease pathway AND FOUND IN dynein complex (inferred) AND INTERA…	Coding
TC1100000795.rn.2	6.96	6.24	1.65	Xxylt1	xyloside xylosyltransferase 1 [Source:RGD Symbol;Acc:1308154]; ENCODES a protein that exhibits transferase activity transferring glycosyl groups (inferred) AND INVOLVED IN metabolic process (inferred) AND INTERACTS WITH dibutyl phthalate AND 17beta-estradiol (ortholog) AND benzo[a]pyrene (ortholog); xyloside xylosyltransferase 1; PREDICTED: similar to CG11388-PA (RGD1308154), mRNA.	Coding
TC1100001378.rn.2	8.02	7.3	1.65	Brwd1	bromodomain and WD repeat domain containing 1	Coding
TC1100001919.rn.2	8.37	7.64	1.65	Vps8	vacuolar protein sorting 8 homolog (S. cerevisiae)	Coding
TC1200001267.rn.2	4.81	4.09	1.65	RGD1561730	Protein RGD1561730; INTERACTS WITH (-)-demecolcine (ortholog) AND 2 3 7 8-tetrachlorodibenzodioxine (ortholog) AND 2-methylcholine (ortholog)	Coding
TC1300001639.rn.2	14.43	13.71	1.65	Lamc1	laminin, gamma 1	Coding
TC1300002066.rn.2	5.37	4.65	1.65	LOC689499	similar to Y97E10AL.1; INTERACTS WITH 17beta-estradiol (ortholog) AND 2 3 7 8-tetrachlorodibenzodioxine (ortholog) AND amiodarone (ortholog)	Coding
TC1400000011.rn.2	5.28	4.56	1.65	Vom2r71	vomeronasal 2 receptor, 71 [Source:RGD Symbol;Acc:1597426]; ENCODES a protein that exhibits G-protein coupled receptor activity (inferred) AND INVOLVED IN G-protein coupled receptor signaling pathway (inferred) AND FOUND IN integral component of membrane (inferred) AND plasma membrane (inferred) AND INTERACTS WITH cadmium dichloride	Coding
TC1400002375.rn.2	10.67	9.95	1.65	RGD1305110	similar to KIAA1841 protein	Coding
TC1500001842.rn.2	9.9	9.18	1.65	Spryd7	SPRY domain containing 7	Coding
TC1600000836.rn.2	4.18	3.46	1.65	Adam5	a disintegrin and metallopeptidase domain 5	Coding
TC2000000111.rn.2	5.23	4.51	1.65	LOC102553505; RT1-EC2	uncharacterized LOC102553505; RT1 class Ib, locus EC2 (RT1-EC2), mRNA. Chalmel, et. al. Testis-expressed Unannotated Transcripts (TUTs) Chalmel, et. al. Testis-expressed Unannotated Transcripts (TUTs); RT1 class Ib, locus EC2 (RT1-EC2), mRNA. Chalmel, et. al. Testis-expressed Unannotated Transcripts (TUTs) Chalmel, et. al. Testis-expressed Unannotated Transcripts (TUTs) Chalmel, et. al. Testis-ex…	NonCoding
TC2000000455.rn.2	10.68	9.96	1.65	Gstt2	glutathione S-transferase, theta 2	Coding
TC0100000399.rn.2	6.12	5.41	1.64	Iyd	iodotyrosine deiodinase	Coding
TC0100002364.rn.2	11.54	10.83	1.64	Ampd3	adenosine monophosphate deaminase 3	Coding
TC0100005050.rn.2	6.22	5.5	1.64	Map3k10; LOC102552215	mitogen activated protein kinase kinase kinase 10; ENCODES a protein that exhibits bHLH transcription factor binding (ortholog) AND protein kinase activity (ortholog) AND protein serine/threonine kinase activity (ortholog) AND INVOLVED IN cell death AND positive regulation of apoptotic process AND negative regulation of sequence-specific DNA binding transcription factor activity (ortholog) AND PA…	Coding
TC0100007593.rn.2	4.14	3.42	1.64	Ch25h	cholesterol 25-hydroxylase	Coding
TC0200004575.rn.2	5.16	4.45	1.64	Rwdd3	RWD domain containing 3	Coding
TC0300000976.rn.2	5.16	4.45	1.64	Slc43a1	solute carrier family 43 (amino acid system L transporter), member 1	Coding
TC0300001903.rn.2	11.17	10.45	1.64	Rin2	Ras and Rab interactor 2	Coding
TC0300004415.rn.2	9.71	8.99	1.64	LOC102554315	zinc finger protein 596-like	Coding
TC0300005086.rn.2	6.36	5.64	1.64	Wfdc2	WAP four-disulfide core domain 2	Coding
TC0400000978.rn.2	6.86	6.15	1.64	Adcyap1r1	adenylate cyclase activating polypeptide 1 receptor type 1	Coding
TC0400003062.rn.2	12.3	11.59	1.64	Mrpl35	mitochondrial ribosomal protein L35	Coding
TC0400003765.rn.2	5.07	4.36	1.64	Plekhg6	pleckstrin homology domain containing, family G (with RhoGef domain) member 6	Coding
TC0400003967.rn.2	8.66	7.95	1.64	Gucy2c	guanylate cyclase 2C; guanylate cyclase 2C (Gucy2c), mRNA. NM_013170; ENCODES a protein that exhibits guanylate cyclase activity AND toxin binding AND INVOLVED IN cGMP biosynthetic process (ortholog) AND regulation of cell proliferation (ortholog) AND response to toxin (ortholog) AND PARTICIPATES IN purine metabolic pathway AND FOUND IN integral to membrane (inferred) AND intracellular (inferred)…	Coding
TC0500001807.rn.2	6.55	5.83	1.64	LOC690831	similar to chromosome 17 open reading frame 37	Coding
TC0500002252.rn.2	3.78	3.07	1.64	RGD1563405	similar to protein tyrosine phosphatase 4a2 [Source:RGD Symbol;Acc:1563405]; ENCODES a protein that exhibits protein tyrosine/serine/threonine phosphatase activity (inferred) AND INVOLVED IN protein dephosphorylation (inferred) AND INTERACTS WITH 2-methylcholine (ortholog) AND benzo[a]pyrene (ortholog) AND cisplatin (ortholog); similar to protein tyrosine phosphatase 4a2	Coding
TC0500002475.rn.2	13.98	13.27	1.64	Pnrc1	proline-rich nuclear receptor coactivator 1	Coding
TC0500002859.rn.2	7.87	7.15	1.64	Zfp37; LOC100363405; LOC102555249	zinc finger protein 37; Zfp37 pseudogene; ENCODES a protein that exhibits DNA binding (inferred) AND metal ion binding (inferred) AND nucleic acid binding (inferred) AND INVOLVED IN cell differentiation AND cell proliferation AND FOUND IN intracellular (inferred) AND nucleus (inferred) AND INTERACTS WITH 2 3 7 8-tetrachlorodibenzodioxine AND 3H-1 2-dithiole-3-thione AND ammonium chloride; zinc fi…	Coding
TC0600001986.rn.2	8.59	7.88	1.64	LOC685881	hypothetical protein LOC685881	Coding
TC0600002845.rn.2	9.9	9.19	1.64	Elmsan1	ELM2 and Myb/SANT-like domain containing 1	Coding
TC0700002207.rn.2	7.06	6.35	1.64	Cdc34	cell division cycle 34	Coding
TC0800001880.rn.2	5.44	4.73	1.64	Vom2r25	vomeronasal 2 receptor, 25	Coding
TC0900002026.rn.2	13.45	12.74	1.64	Clk1	CDC-like kinase 1	Coding
TC0X00001247.rn.2	5.3	4.59	1.64	Magea4	melanoma antigen, family A, 4	Coding
TC0X00001510.rn.2	4.63	3.92	1.64	Foxp3	forkhead box P3	Coding
TC1000000082.rn.2	5.02	4.31	1.64	Grin2a	glutamate receptor, ionotropic, N-methyl D-aspartate 2A	Coding
TC1000001713.rn.2	11.33	10.61	1.64	Hexim1	hexamethylene bis-acetamide inducible 1	Coding
TC1000003430.rn.2	4.74	4.03	1.64	Ccl3	chemokine (C-C motif) ligand 3	Coding
TC1000003770.rn.2	4.89	4.18	1.64	LOC102554016	keratin-associated protein 29-1-like	Coding
TC1000003772.rn.2	4.89	4.18	1.64	LOC102554192	keratin-associated protein 29-1-like	Coding
TC1100000567.rn.2	7.31	6.59	1.64	Phldb2	pleckstrin homology-like domain, family B, member 2 [Source:RGD Symbol;Acc:1591402]; FOUND IN cytoplasm (ortholog) AND intermediate filament cytoskeleton (ortholog) AND plasma membrane (ortholog) AND INTERACTS WITH 2 3 7 8-tetrachlorodibenzodioxine (ortholog) AND aflatoxin B1 (ortholog) AND benzo[a]pyrene (ortholog); pleckstrin homology-like domain, family B, member 2; Uncharacterized protein [So…	Coding
TC1200000898.rn.2	8.72	8	1.64	N4bp2l1	NEDD4 binding protein 2-like 1	Coding
TC1300000790.rn.2	9.64	8.93	1.64	Pigm	phosphatidylinositol glycan anchor biosynthesis, class M [Source:RGD Symbol;Acc:71041]; ENCODES a protein that exhibits mannosyltransferase activity AND INVOLVED IN GPI anchor biosynthetic process AND mannosylation AND PARTICIPATES IN glycosylphosphatidylinositol anchor biosynthetic pathway AND ASSOCIATED WITH Glycosylphosphatidylinositol deficiency (ortholog) AND FOUND IN endoplasmic reticulum m…	Coding
TC1300001674.rn.2	11.2	10.49	1.64	Ier5	immediate early response 5	Coding
TC1400000824.rn.2	8.16	7.44	1.64	Tnip2	TNFAIP3 interacting protein 2	Coding
TC1500001596.rn.2	5.16	4.45	1.64	Olr1645	olfactory receptor 1645	Coding
TC1500001967.rn.2	11.27	10.56	1.64	Slc25a37	solute carrier family 25 (mitochondrial iron transporter), member 37	Coding
TC1500002336.rn.2	9.69	8.98	1.64	Fbxl3	F-box and leucine-rich repeat protein 3	Coding
TC1600001446.rn.2	4.36	3.64	1.64	Lpl	lipoprotein lipase	Coding
TC1700000316.rn.2	13.31	12.6	1.64	Nup153	nucleoporin 153	Coding
TC1900000468.rn.2	10.54	9.83	1.64	RGD621098	similar to RIKEN cDNA D230025D16Rik	Coding
TC2000000932.rn.2	4.61	3.9	1.64	Olr1673	olfactory receptor 1673	Coding
TSUnmapped00000091.rn.2	5.53	4.82	1.64	Kcnip2	Kv channel-interacting protein 2	Coding
TC0100000813.rn.2	4.36	3.65	1.63	Olr6	olfactory receptor 6	Coding
TC0100000942.rn.2	10.16	9.45	1.63	Gng8	guanine nucleotide binding protein (G protein), gamma 8	Coding
TC0100001048.rn.2	8.95	8.24	1.63	Ethe1	ethylmalonic encephalopathy 1	Coding
TC0100001220.rn.2	7.43	6.72	1.63	Zfp382	zinc finger protein 382	Coding
TC0100002732.rn.2	4.28	3.58	1.63	Dmbt1	ENCODES a protein that exhibits zymogen binding (ortholog) AND INVOLVED IN cell differentiation AND response to estrogen AND response to organic substance AND ASSOCIATED WITH Nose Neoplasms AND Pheochromocytoma AND Glioblastoma (ortholog) AND FOUND IN extracellular matrix AND cytoplasm (ortholog) AND extracellular space (ortholog) AND INTERACTS WITH 17alpha-ethynylestradiol AND 17beta-estradiol A…	Coding
TC0100003242.rn.2	14.3	13.6	1.63	Osbp	oxysterol binding protein	Coding
TC0100003637.rn.2	5.3	4.59	1.63	Golga7b	golgin A7 family, member B	Coding
TC0100004830.rn.2	10.67	9.97	1.63	RGD1564801	similar to hepatic multiple inositol polyphosphate phosphatase [Source:RGD Symbol;Acc:1564801]; ENCODES a protein that exhibits acid phosphatase activity (inferred) AND INVOLVED IN dephosphorylation (inferred) AND INTERACTS WITH 3 3' 5-triiodo-L-thyronine AND ammonium chloride AND 2 3 7 8-tetrachlorodibenzodioxine (ortholog); similar to hepatic multiple inositol polyphosphate phosphatase	Coding
TC0100006241.rn.2	5.37	4.67	1.63	Olr129	olfactory receptor 129	Coding
TC0100006661.rn.2	5.06	4.35	1.63	Cln3	ceroid-lipofuscinosis, neuronal 3	Coding
TC0200000814.rn.2	9.47	8.76	1.63	Pex2	peroxisomal biogenesis factor 2	Coding
TC0200002252.rn.2	4.93	4.23	1.63	Slc9b2	solute carrier family 9, subfamily B (NHA2, cation proton antiporter 2), member 2	Coding
TC0300000459.rn.2	12.78	12.07	1.63	Nek6	NIMA-related kinase 6	Coding
TC0300002154.rn.2	9.95	9.24	1.63	Aar2	AAR2 splicing factor homolog	Coding
TC0300004048.rn.2	5.47	4.77	1.63	Duox2	dual oxidase 2	Coding
TC0300004082.rn.2	7.42	6.71	1.63	Fam227b	family with sequence similarity 227, member B	Coding
TC0400000427.rn.2	16.25	15.55	1.63	Cav1	caveolin 1, caveolae protein; caveolin 1, caveolae protein (Cav1), transcript variant 1, mRNA; ENCODES a protein that exhibits kinase binding AND nitric-oxide synthase binding AND SNARE binding AND INVOLVED IN cellular calcium ion homeostasis AND cellular response to mechanical stimulus AND cholesterol efflux AND PARTICIPATES IN insulin signaling pathway AND platelet-derived growth factor signali…	Coding
TC0400001710.rn.2	4.44	3.73	1.63	Slc6a13	solute carrier family 6 (neurotransmitter transporter), member 13	Coding
TC0500000775.rn.2	6.27	5.56	1.63	Col27a1	collagen, type XXVII, alpha 1	Coding
TC0600001763.rn.2	13.74	13.04	1.63	Map4k3	mitogen-activated protein kinase kinase kinase kinase 3	Coding
TC0600003442.rn.2	6.65	5.94	1.63	Wdr60	WD repeat domain 60	Coding
TC0700000077.rn.2	5.97	5.27	1.63	Olr907; Olr917	ENCODES a protein that exhibits G-protein coupled receptor activity (inferred) AND olfactory receptor activity (inferred) AND INVOLVED IN detection of chemical stimulus involved in sensory perception of smell (inferred) AND G-protein coupled receptor signaling pathway (inferred) AND FOUND IN integral component of membrane (inferred) AND plasma membrane (inferred); olfactory receptor 907; olfactor…	Coding
TC0700002025.rn.2	5.2	4.49	1.63	Olr907; Olr990	olfactory receptor 907; olfactory receptor 990	Coding
TC0700002273.rn.2	4.74	4.04	1.63	Olr901; Olr922	ENCODES a protein that exhibits olfactory receptor activity (inferred) AND INVOLVED IN detection of chemical stimulus involved in sensory perception of smell (inferred) AND G-protein coupled receptor signaling pathway (inferred) AND FOUND IN integral component of membrane (inferred) AND INTERACTS WITH C60 fullerene AND cadmium atom (ortholog); olfactory receptor 922	Coding
TC0700002579.rn.2	11.93	11.22	1.63	RGD1307947	similar to RIKEN cDNA C430008C19	Coding
TC0800003686.rn.2	10.83	10.13	1.63	Aph1b	APH1B gamma secretase subunit (Aph1b), mRNA; APH1B gamma secretase subunit; anterior pharynx defective 1 homolog B (C. elegans), mRNA (cDNA clone MGC:188357 IMAGE:7929867), complete cds.; INVOLVED IN positive regulation of catalytic activity (inferred) AND protein processing (inferred) AND PARTICIPATES IN Notch signaling pathway AND syndecan signaling pathway AND Alzheimer disease pathway AND FOU…	Coding
TC0900002721.rn.2	11.95	11.24	1.63	Chpf	chondroitin polymerizing factor	Coding
TC0X00001964.rn.2	9.04	8.34	1.63	Phka1	phosphorylase kinase, alpha 1	Coding
TC0X00002365.rn.2	5.29	4.58	1.63	LOC100364002	reproductive homeobox 9-like [Source:RGD Symbol;Acc:2321855]; ENCODES a protein that exhibits sequence-specific DNA binding (inferred) AND sequence-specific DNA binding transcription factor activity (inferred) AND INVOLVED IN regulation of transcription DNA-templated (inferred) AND FOUND IN nucleus (inferred) AND INTERACTS WITH 5-aza-2'-deoxycytidine (ortholog) AND carmustine (ortholog) AND lead(…	Coding
TC1000000154.rn.2	6.47	5.77	1.63	Adcy9	adenylate cyclase 9; ENCODES a protein that exhibits adenylate cyclase activity AND INVOLVED IN cAMP biosynthetic process AND PARTICIPATES IN G protein mediated signaling pathway via Galphas family AND protein kinase A (PKA) signaling pathway AND bile acid transport pathway AND ASSOCIATED WITH Mood Disorders (ortholog) AND FOUND IN axon AND dendrite AND INTERACTS WITH 2 3 7 8-tetrachlorodibenzodi…	Coding
TC1000000601.rn.2	11.87	11.16	1.63	Fnip1	folliculin interacting protein 1	Coding
TC1000000641.rn.2	10.72	10.01	1.63	Mfap3	microfibrillar-associated protein 3	Coding
TC1000001056.rn.2	9.63	8.93	1.63	Mettl16; ENSRNOG00000002764	methyltransferase like 16 [Source:RGD Symbol;Acc:1593242]; methyltransferase like 16; PREDICTED: methyltransferase 10 domain containing (Mett10d), miscRNA.; Uncharacterized protein [Source:UniProtKB/TrEMBL;Acc:D3Z9M1]	Coding
TC1000003198.rn.2	5.04	4.33	1.63	Olr1468	olfactory receptor 1468	Coding
TC1300000343.rn.2	12.68	11.98	1.63	Phlda3	pleckstrin homology-like domain, family A, member 3	Coding
TC1700000425.rn.2	8.75	8.04	1.63	Slc35b3	solute carrier family 35 (adenosine 3-phospho 5-phosphosulfate transporter), member B3	Coding
TC1700001822.rn.2	9.02	8.31	1.63	Zfp184	zinc finger protein 184	Coding
TC1900000293.rn.2	7.29	6.59	1.63	Clgn	calmegin	Coding
TSUnmapped00000136.rn.2	5.03	4.32	1.63	Kng2	kininogen 2	Coding
TSUnmapped00000225.rn.2	5.97	5.27	1.63	Olr917	olfactory receptor 917	Coding
TC0100001113.rn.2	10.06	9.36	1.62	Numbl	numb homolog (Drosophila)-like	Coding
TC0100002222.rn.2	5.13	4.44	1.62	Olr96	olfactory receptor 96	Coding
TC0100004651.rn.2	9.23	8.53	1.62	Cacng7	calcium channel, voltage-dependent, gamma subunit 7	Coding
TC0100006652.rn.2	7.97	7.28	1.62	Nfatc2ip	nuclear factor of activated T-cells, cytoplasmic, calcineurin-dependent 2 interacting protein	Coding
TC0100006910.rn.2	8.12	7.42	1.62	Bet1l	Bet1 golgi vesicular membrane trafficking protein-like	Coding
TC0100007196.rn.2	8.09	7.39	1.62	RGD1308106	LOC361719	Coding
TC0100007398.rn.2	10.85	10.15	1.62	Gda	guanine deaminase	Coding
TC0100007510.rn.2	12	11.3	1.62	Ak3	adenylate kinase 3	Coding
TC0100008071.rn.2	15.74	15.04	1.62	Ahnak	AHNAK nucleoprotein	Coding
TC0200001678.rn.2	4.44	3.75	1.62	Lingo4; Rorc	leucine rich repeat and Ig domain containing 4; RAR-related orphan receptor C	Coding
TC0300000871.rn.2	4	3.3	1.62	Hoxd1	homeo box D1	Coding
TC0300001759.rn.2	13.76	13.06	1.62	Prnp	prion protein	Coding
TC0500001742.rn.2	6.07	5.37	1.62	Kif17	kinesin family member 17	Coding
TC0500003155.rn.2	10.51	9.81	1.62	Mysm1	myb-like, SWIRM and MPN domains 1	Coding
TC0600002257.rn.2	4.44	3.75	1.62	Myt1l	myelin transcription factor 1-like (Myt1l), mRNA. Chalmel, et. al. Testis-expressed Unannotated Transcripts (TUTs)	NonCoding
TC0700001372.rn.2	4.68	3.99	1.62	Arhgap39	Rho GTPase activating protein 39 (Arhgap39), mRNA. Chalmel, et. al. Testis-expressed Unannotated Transcripts (TUTs); Rho GTPase activating protein 39 (Arhgap39), mRNA. Chalmel, et. al. Testis-expressed Unannotated Transcripts (TUTs) Chalmel, et. al. Testis-expressed Unannotated Transcripts (TUTs)	NonCoding
TC0700001612.rn.2	9.52	8.82	1.62	Fam19a5	family with sequence similarity 19 (chemokine (C-C motif)-like), member A5	Coding
TC0800003428.rn.2	5.39	4.69	1.62	Pth1r	parathyroid hormone 1 receptor	Coding
TC0900001442.rn.2	10.69	9.99	1.62	Trip10	thyroid hormone receptor interactor 10	Coding
TC0900001994.rn.2	15.83	15.13	1.62	Hspd1	heat shock protein 1 (chaperonin)	Coding
TC1000000234.rn.2	5.54	4.84	1.62	Ptx4	Protein Ptx4; ENCODES a protein that exhibits sequence-specific DNA binding (inferred) AND sequence-specific DNA binding transcription factor activity (inferred) AND INVOLVED IN regulation of transcription DNA-templated (inferred)	Coding
TC1000001435.rn.2	13.54	12.85	1.62	Tob1	transducer of ErbB-2.1	Coding
TC1000003337.rn.2	10.97	10.27	1.62	Tmem199	transmembrane protein 199	Coding
TC1100000014.rn.2	13.71	13.01	1.62	Vgll3	vestigial-like family member 3	Coding
TC1200001116.rn.2	9.6	8.9	1.62	Fam220a	family with sequence similarity 220, member A	Coding
TC1300000703.rn.2	12.39	11.69	1.62	Aldh9a1	aldehyde dehydrogenase 9 family, member A1	Coding
TC1300001255.rn.2	4.38	3.69	1.62	Inhbb	inhibin beta-B	Coding
TC1300001480.rn.2	6.44	5.75	1.62	RGD1311892	similar to hypothetical protein FLJ10901	Coding
TC1400000387.rn.2	6.22	5.53	1.62	Spink2; LOC100910138	serine peptidase inhibitor, Kazal type 2 (acrosin-trypsin inhibitor) (Spink2), mRNA; serine protease inhibitor Kazal-type 2-like; INVOLVED IN fertilization (ortholog) AND male germ cell proliferation (ortholog) AND male gonad development (ortholog) AND FOUND IN acrosomal vesicle (ortholog) AND cytoplasm (ortholog) AND INTERACTS WITH all-trans-retinoic acid (ortholog) AND dimethyl sulfoxide (ortho…	Coding
TC1400001785.rn.2	10.12	9.42	1.62	Klhl5	kelch-like family member 5	Coding
TC1500000686.rn.2	6.08	5.38	1.62	Defb44	defensin beta 44	Coding
TC1600001656.rn.2	4.68	3.98	1.62	Lrp2bp	Lrp2 binding protein	Coding
TC2000001256.rn.2	5.34	4.65	1.62	Tmprss3	transmembrane protease, serine 3	Coding
TC0100002096.rn.2	6	5.3	1.61	Lrrc32	leucine rich repeat containing 32	Coding
TC0100002965.rn.2	4.48	3.8	1.61	Fgf19	fibroblast growth factor 19	Coding
TC0100004969.rn.2	5.07	4.38	1.61	LOC100909620; RGD1564380	CD177 antigen-like; INTERACTS WITH diarsenic trioxide (ortholog) AND valproic acid (ortholog); similar to BC049730 protein; similar to BC049730 protein (RGD1564380), mRNA.	Coding
TC0100006551.rn.2	9.69	9.01	1.61	Usp31	ubiquitin specific peptidase 31	Coding
TC0100007778.rn.2	5.96	5.28	1.61	Pdzd7	PDZ domain containing 7	Coding
TC0200000916.rn.2	5.79	5.11	1.61	LOC100910010	olfactory receptor 146-like [Source:RGD Symbol;Acc:6500805]; ENCODES a protein that exhibits G-protein coupled receptor activity (inferred) AND olfactory receptor activity (inferred) AND INVOLVED IN detection of chemical stimulus involved in sensory perception of smell (inferred) AND G-protein coupled receptor signaling pathway (inferred) AND FOUND IN integral component of membrane (inferred) AND…	Coding
TC0200001005.rn.2	11.23	10.54	1.61	Exosc9	exosome component 9	Coding
TC0200003760.rn.2	4.54	3.85	1.61	Gpr87	G protein-coupled receptor 87	Coding
TC0200004428.rn.2	8.74	8.05	1.61	Cym	chymosin	Coding
TC0300002096.rn.2	5.6	4.91	1.61	RGD1561517	similar to chromosome 20 open reading frame 144	Coding
TC0300002445.rn.2	7.24	6.56	1.61	LOC102550424	zinc finger protein 120-like	Coding
TC0300002643.rn.2	8.84	8.15	1.61	Cacna1b	calcium channel, voltage-dependent, N type, alpha 1B subunit	Coding
TC0300002897.rn.2	7.97	7.28	1.61	Zbtb34	zinc finger and BTB domain containing 34	Coding
TC0300005091.rn.2	6.47	5.78	1.61	C8g	complement component 8, gamma polypeptide	Coding
TC0400001707.rn.2	8.27	7.59	1.61	Pex26	peroxisomal biogenesis factor 26	Coding
TC0400001888.rn.2	5.29	4.61	1.61	Klre1	killer cell lectin-like receptor, family E, member 1	Coding
TC0400003087.rn.2	6.07	5.39	1.61	Tcf7l1	transcription factor 7-like 1 (T-cell specific, HMG-box)	Coding
TC0500001982.rn.2	5.15	4.46	1.61	LOC102546564; Camta1	uncharacterized LOC102546564; similar to KIAA0833 protein (Camta1), transcript variant 1, mRNA. Chalmel, et. al. Testis-expressed Unannotated Transcripts (TUTs)	NonCoding
TC0500002672.rn.2	11.89	11.21	1.61	Mcart1; LOC100909697	mitochondrial carrier triple repeat 1 (Mcart1), mRNA; mitochondrial carrier triple repeat 1, mRNA (cDNA clone MGC:105587 IMAGE:7312975), complete cds.; mitochondrial carrier triple repeat 1, mRNA (cDNA clone MGC:105623 IMAGE:7318312), complete cds.; FOUND IN mitochondrion (ortholog) AND INTERACTS WITH 3H-1 2-dithiole-3-thione AND cadmium dichloride AND diuron	Coding
TC0500003740.rn.2	5.71	5.03	1.61	Oprd1	opioid receptor, delta 1	Coding
TC0700001066.rn.2	4.27	3.58	1.61	RGD1309489	PARTICIPATES IN mRNA decay pathway; similar to Est1p-like protein B	Multiple_Complex
TC0700003881.rn.2	8.05	7.36	1.61	Nckap5l	NCK-associated protein 5-like	Coding
TC0800002177.rn.2	13.44	12.75	1.61	Aplp2	amyloid beta (A4) precursor-like protein 2; amyloid beta (A4) precursor-like protein 2 (Aplp2), transcript variant 2, mRNA; ENCODES a protein that exhibits identical protein binding (ortholog) AND INVOLVED IN cellular copper ion homeostasis (ortholog) AND cholesterol metabolic process (ortholog) AND extracellular matrix organization (ortholog) AND ASSOCIATED WITH neurodegeneration AND ASSOCIATED …	Coding
TC0900000288.rn.2	15.51	14.82	1.61	LOC100911625	INTERACTS WITH (Z)-3-butylidenephthalide (ortholog) AND 1 10-phenanthroline (ortholog) AND 17beta-estradiol (ortholog)	Coding
TC0900000460.rn.2	12.53	11.84	1.61	Plekhb2	pleckstrin homology domain containing, family B (evectins) member 2	Coding
TC0900001168.rn.2	3.49	2.8	1.61	Aqp12a	aquaporin 12A	Coding
TC0X00000060.rn.2	13.13	12.44	1.61	Cask; LOC100910506	calcium/calmodulin-dependent serine protein kinase (MAGUK family) [Source:RGD Symbol;Acc:62004]; peripheral plasma membrane protein CASK-like	Coding
TC1000001589.rn.2	9.99	9.3	1.61	Msl1	male-specific lethal 1 homolog (Drosophila)	Coding
TC1000002523.rn.2	4.53	3.84	1.61	Foxi1	forkhead box I1	Coding
TC1000002941.rn.2	9.39	8.7	1.61	Top3a	topoisomerase (DNA) III alpha [Source:RGD Symbol;Acc:1309320]; ENCODES a protein that exhibits DNA topoisomerase type I activity (ortholog) AND INVOLVED IN DNA topological change (ortholog) AND PARTICIPATES IN homologous recombination pathway of double-strand break repair AND FOUND IN PML body (ortholog) AND INTERACTS WITH (S)-colchicine (ortholog) AND 2 3 7 8-tetrachlorodibenzodioxine (ortholog)…	Coding
TC1000003799.rn.2	9	8.32	1.61	Klhl11	kelch-like family member 11	Coding
TC1100001407.rn.2	9.75	9.06	1.61	Zfp295	zinc finger protein 295	Coding
TC1100001690.rn.2	6.2	5.51	1.61	Stfa3l1	stefin A3-like 1; ENCODES a protein that exhibits cysteine-type endopeptidase inhibitor activity (inferred) AND INVOLVED IN negative regulation of endopeptidase activity (inferred) AND FOUND IN intracellular (inferred) AND INTERACTS WITH (-)-demecolcine (ortholog) AND 17beta-estradiol (ortholog) AND 2 3 7 8-tetrachlorodibenzodioxine (ortholog)	Coding
TC1200001257.rn.2	5.22	4.53	1.61	Gal3st4	galactose-3-O-sulfotransferase 4	Coding
TC1300001277.rn.2	11.45	10.76	1.61	Insig2	insulin induced gene 2	Coding
TC1300002132.rn.2	5.7	5.01	1.61	Mark1	MAP/microtubule affinity-regulating kinase 1	Coding
TC1400000438.rn.2	5.93	5.25	1.61	Lrrc66	leucine rich repeat containing 66	Coding
TC1400001151.rn.2	9.36	8.67	1.61	Pus10	pseudouridylate synthase 10; pseudouridylate synthase 10 (Pus10), mRNA; INTERACTS WITH (-)-epigallocatechin 3-gallate (ortholog) AND 2 3 7 8-tetrachlorodibenzodioxine (ortholog) AND 4 4'-diaminodiphenylmethane (ortholog)	Coding
TC1400002219.rn.2	12.11	11.43	1.61	MOSPD1; LOC686087	Motile sperm domain-containing protein 1; similar to motile sperm domain containing 1; INTERACTS WITH indole-3-methanol AND lead diacetate AND (-)-demecolcine (ortholog); Motile sperm domain-containing protein 1 [Source:UniProtKB/Swiss-Prot;Acc:Q5RJS6]	Coding
TC1500001262.rn.2	4.09	3.41	1.61	Plau	plasminogen activator, urokinase	Coding
TC1500001900.rn.2	5.29	4.6	1.61	Defb30	defensin beta 30	Coding
TC1500002425.rn.2	5.36	4.67	1.61	Slc15a1	solute carrier family 15 (oligopeptide transporter), member 1	Coding
TC1600000862.rn.2	5.88	5.19	1.61	LOC100910418	tissue-type plasminogen activator-like	Coding
TC1600001443.rn.2	14.19	13.51	1.61	Atp6v1b2	ATPase, H transporting, lysosomal V1 subunit B2	Coding
TC1600001943.rn.2	6.1	5.41	1.61	LOC102555283	Uncharacterized protein; alpha-defensin 24-like	Coding
TC1600002121.rn.2	8.96	8.26	1.61	Dlc1	DLC1 Rho GTPase activating protein	Coding
TC1700000045.rn.2	4.23	3.54	1.61	Ctsm	cathepsin M	Coding
TC1800001059.rn.2	7.67	6.99	1.61	Kctd1	potassium channel tetramerization domain containing 1	Coding
TC1900000156.rn.2	6.54	5.85	1.61	Ces1a	carboxylesterase 1A	Coding
TC1900000376.rn.2	5.54	4.86	1.61	LOC685125	similar to RIKEN cDNA 5031410I06	Coding
TC1900001410.rn.2	9.88	9.19	1.61	Mtss1l	metastasis suppressor 1-like	Coding
TSUnmapped00000058.rn.2	5.3	4.62	1.61	LOC689064	beta-globin	Coding
TSUnmapped00000090.rn.2	5.91	5.22	1.61	Kcnip2	Kv channel-interacting protein 2	Coding
TC0100000059.rn.2	12.06	11.38	1.6	Fbxo30	F-box protein 30	Coding
TC0100000796.rn.2	6.86	6.18	1.6	Zfp772	zinc finger protein 772	Coding
TC0100001348.rn.2	7.39	6.72	1.6	LOC690000	similar to CG3740-PA	Coding
TC0100002982.rn.2	11.74	11.06	1.6	Suv420h1	suppressor of variegation 4-20 homolog 1 (Drosophila)	Coding
TC0100004794.rn.2	7.6	6.92	1.6	Suv420h2	suppressor of variegation 4-20 homolog 2 (Drosophila)	Coding
TC0100007674.rn.2	12.05	11.37	1.6	Sorbs1	sorbin and SH3 domain containing 1	Coding
TC0200001649.rn.2	4.62	3.94	1.6	Flg2	filaggrin family member 2 [Source:RGD Symbol;Acc:1566121]; ENCODES a protein that exhibits calcium ion binding (inferred) AND INVOLVED IN establishment of skin barrier (ortholog) AND FOUND IN cytoplasm (ortholog) AND extracellular vesicular exosome (ortholog) AND nucleus (ortholog) AND INTERACTS WITH lead diacetate AND 2 3 7 8-tetrachlorodibenzodioxine (ortholog) AND methylmercury chloride (ortho…	Coding
TC0200002732.rn.2	5.54	4.86	1.6	Naip5	Protein Naip5; ENCODES a protein that exhibits cysteine-type endopeptidase inhibitor activity involved in apoptotic process (ortholog) AND INVOLVED IN negative regulation of apoptotic process (ortholog) AND negative regulation of cysteine-type endopeptidase activity involved in apoptotic process (ortholog) AND PARTICIPATES IN NOD-like receptor signaling pathway AND FOUND IN basolateral plasma mem…	Coding
TC0200002883.rn.2	10.2	9.52	1.6	Map3k1	mitogen activated protein kinase kinase kinase 1	Coding
TC0300001761.rn.2	4.4	3.72	1.6	Prnd	prion protein 2 (dublet)	Coding
TC0300002236.rn.2	5.88	5.2	1.6	LOC100912340	ENCODES a protein that exhibits G-protein coupled receptor activity (inferred) AND olfactory receptor activity (inferred) AND INVOLVED IN detection of chemical stimulus involved in sensory perception of smell (inferred) AND G-protein coupled receptor signaling pathway (inferred) AND FOUND IN integral component of membrane (inferred) AND plasma membrane (inferred) AND INTERACTS WITH 17beta-estradi…	Coding
TC0300002478.rn.2	4.84	4.17	1.6	Fam209a	family with sequence similarity 209, member A	Coding
TC0300002750.rn.2	4.28	3.59	1.6	Abo2	histo-blood group ABO system transferase 2	Coding
TC0300003194.rn.2	4.31	3.63	1.6	Kcnh7	potassium channel, voltage gated eag related subfamily H, member 7	Coding
TC0400000019.rn.2	4.02	3.34	1.6	Olr1234; Olr1230	olfactory receptor 1234; olfactory receptor 1230	Coding
TC0400000351.rn.2	7.75	7.08	1.6	Mios	missing oocyte, meiosis regulator, homolog (Drosophila)	Coding
TC0400000860.rn.2	3.65	2.97	1.6	Gimap9	GTPase, IMAP family member 9	Coding
TC0400001581.rn.2	6.2	5.53	1.6	Irak2	interleukin-1 receptor-associated kinase 2	Coding
TC0400003492.rn.2	9.04	8.36	1.6	Sumf1	sulfatase modifying factor 1	Coding
TC0500003006.rn.2	6.47	5.79	1.6	LOC100909844	INTERACTS WITH thioacetamide AND 2 3 7 8-tetrachlorodibenzodioxine (ortholog) AND 3 4-methylenedioxymethamphetamine (ortholog)	Coding
TC0600001181.rn.2	10.89	10.21	1.6	Ylpm1	YLP motif containing 1	Coding
TC0600002680.rn.2	6.54	5.86	1.6	Gphb5	glycoprotein hormone beta 5	Coding
TC0600002867.rn.2	7.39	6.71	1.6	Mlh3	mutL homolog 3	Coding
TC0700000059.rn.2	4.99	4.31	1.6	LOC102554207	pre-mRNA-splicing factor CWC22 homolog	Coding
TC0700000413.rn.2	8.96	8.29	1.6	Appl2	adaptor protein, phosphotyrosine interaction, PH domain and leucine zipper containing 2	Coding
TC0700000958.rn.2	11.43	10.75	1.6	Vps13b	vacuolar protein sorting 13 homolog B (yeast)	Coding
TC0700001346.rn.2	16.78	16.1	1.6	Grina	glutamate receptor, ionotropic, N-methyl D-aspartate-associated protein 1 (glutamate binding)	Coding
TC0700002238.rn.2	11.26	10.58	1.6	Akap8l	A kinase (PRKA) anchor protein 8-like	Coding
TC0700003383.rn.2	5.06	4.38	1.6	Eppk1	ENCODES a protein that exhibits poly(A) RNA binding (ortholog) AND FOUND IN cytoplasm (ortholog) AND INTERACTS WITH diuron AND (-)-demecolcine (ortholog) AND 5-fluorouracil (ortholog)	Coding
TC0700004017.rn.2	5.92	5.24	1.6	Cyp4f17	ENCODES a protein that exhibits heme binding (inferred) AND iron ion binding (inferred) AND monooxygenase activity (inferred) AND INVOLVED IN oxidation-reduction process (inferred) AND PARTICIPATES IN arachidonic acid metabolic pathway AND INTERACTS WITH (-)-demecolcine (ortholog) AND (S)-nicotine (ortholog) AND 17beta-estradiol (ortholog)	Coding
TC0800000470.rn.2	5.88	5.2	1.6	Olr1259	ENCODES a protein that exhibits G-protein coupled receptor activity (inferred) AND olfactory receptor activity (inferred) AND INVOLVED IN detection of chemical stimulus involved in sensory perception of smell (inferred) AND G-protein coupled receptor signaling pathway (inferred) AND FOUND IN integral component of membrane (inferred) AND plasma membrane (inferred); olfactory receptor 1259	Coding
TC0800002795.rn.2	6.3	5.63	1.6	Fbxl22	F-box and leucine-rich repeat protein 22	Coding
TC0900001114.rn.2	7.35	6.67	1.6	Ackr3	atypical chemokine receptor 3	Coding
TC0900001140.rn.2	8.63	7.95	1.6	Traf3ip1	TNF receptor-associated factor 3 interacting protein 1	Coding
TC0900002019.rn.2	8.05	7.37	1.6	Kctd18	potassium channel tetramerization domain containing 18	Coding
TC0X00000012.rn.2	5.1	4.42	1.6	Cfp	complement factor properdin	Coding
TC0X00001212.rn.2	4.97	4.29	1.6	LOC102546596; Spanxn4; RGD1564369	pre-mRNA-splicing factor CWC22 homolog; SPANX family, member N4; Chalmel, et. al. AceView Annotation RGD1564369.aSep08	Coding
TC0X00001479.rn.2	4.73	4.05	1.6	Slc38a5	solute carrier family 38, member 5	Coding
TC0X00001761.rn.2	5.68	5	1.6	Chdc2; LOC680813	calponin homology domain containing 2; hypothetical protein LOC680813	Coding
TC0X00002466.rn.2	4.7	4.02	1.6	Olr1766	olfactory receptor 1766	Coding
TC0X00002690.rn.2	8.79	8.12	1.6	Gprasp2	G protein-coupled receptor associated sorting protein 2	Coding
TC1000000238.rn.2	6.38	5.7	1.6	RGD1565784	RGD1565784	Coding
TC1000001549.rn.2	5.63	4.95	1.6	Mllt6	myeloid/lymphoid or mixed-lineage leukemia (trithorax homolog, Drosophila); translocated to, 6	Unassigned
TC1000001837.rn.2	7.11	6.44	1.6	Cep112	centrosomal protein 112kDa	Coding
TC1000003753.rn.2	4.71	4.04	1.6	Krtap1-1	keratin associated protein 1-1	Coding
TC1000003792.rn.2	9.01	8.34	1.6	Jup	junction plakoglobin	Coding
TC1000004069.rn.2	10.09	9.41	1.6	LOC102549836	uncharacterized LOC102549836	Coding
TC1000004206.rn.2	15.68	15	1.6	Timp2	TIMP metallopeptidase inhibitor 2	Coding
TC1000004308.rn.2	10.51	9.83	1.6	LOC619574	hypothetical protein LOC619574; FOUND IN integral component of membrane (inferred) AND INTERACTS WITH (-)-demecolcine (ortholog) AND 17beta-estradiol (ortholog) AND 2 3 7 8-tetrachlorodibenzodioxine (ortholog); hypothetical protein LOC619574 (LOC619574), mRNA.	Coding
TC1100000906.rn.2	4.22	3.54	1.6	Thpo	thrombopoietin	Coding
TC1300000245.rn.2	8.63	7.96	1.6	Rab29	RAB29, member RAS oncogene family	Coding
TC1300000391.rn.2	6.45	5.77	1.6	Nek7	NIMA (never in mitosis gene a)-related kinase 7 (Nek7), mRNA. Chalmel, et. al. Testis-expressed Unannotated Transcripts (TUTs) Chalmel, et. al. Testis-expressed Unannotated Transcripts (TUTs)	NonCoding
TC1300001165.rn.2	13.24	12.56	1.6	RGD1561440	similar to nemo like kinase	Coding
TC1400002086.rn.2	9.39	8.71	1.6	Grk4	G protein-coupled receptor kinase 4	Coding
TC1500001748.rn.2	5.76	5.08	1.6	Gzmbl3	Granzyme B-like 3	Coding
TC1500002107.rn.2	8.46	7.78	1.6	Lacc1	Protein Lacc1; laccase (multicopper oxidoreductase) domain containing 1; INTERACTS WITH 2 3 7 8-tetrachlorodibenzodioxine AND lead diacetate AND aflatoxin B1 (ortholog); PREDICTED: similar to RIKEN cDNA 9030625A04 (RGD1310185), mRNA.	Coding
TC1700000585.rn.2	4.82	4.14	1.6	LOC684107	similar to placental prolactin-like protein O; ENCODES a protein that exhibits hormone activity (inferred) AND FOUND IN extracellular region (inferred) AND INTERACTS WITH (Z)-chlorprothixene (ortholog) AND 1-(3-chlorophenyl)piperazine (ortholog) AND 17alpha-ethynylestradiol (ortholog)	Coding
TC1700001840.rn.2	10	9.32	1.6	ZSCAN12; Zscan12	Protein Zscan12; INTERACTS WITH ammonium chloride AND 5-aza-2'-deoxycytidine (ortholog) AND cadmium sulfate (ortholog); zinc finger and SCAN domain containing 12	Coding
TC1800001241.rn.2	4.64	3.96	1.6	Lrrtm2	leucine rich repeat transmembrane neuronal 2	Coding
TC1800001874.rn.2	6.89	6.21	1.6	Apbb3	amyloid beta (A4) precursor protein-binding, family B, member 3	Coding
TC1900000303.rn.2	5.06	4.38	1.6	Ptger1	prostaglandin E receptor 1 (subtype EP1)	Coding
TSUnmapped00000065.rn.2	4.63	3.95	1.6	Svs6	seminal vesicle secretory protein 6	Coding
TSUnmapped00000217.rn.2	5.88	5.2	1.6	Olr1259	olfactory receptor 1259	Coding
TC0100000766.rn.2	4.37	3.7	1.59	Vom1r47	vomeronasal 1 receptor 47	Coding
TC0100001103.rn.2	5.03	4.36	1.59	Cyp2a3	cytochrome P450, family 2, subfamily a, polypeptide 3	Coding
TC0100002110.rn.2	12.82	12.15	1.59	Map6	microtubule-associated protein 6	Coding
TC0100002182.rn.2	8.92	8.25	1.59	Pgap2	post-GPI attachment to proteins 2	Coding
TC0100003613.rn.2	7.31	6.64	1.59	Lcor; LOC100911430	ligand dependent nuclear receptor corepressor [Source:RGD Symbol;Acc:1311704]; ligand dependent nuclear receptor corepressor; uncharacterized LOC100911430; ENCODES a protein that exhibits sequence-specific DNA binding transcription factor activity (ortholog) AND transcription factor binding (ortholog) AND INVOLVED IN negative regulation of transcription from RNA polymerase II promoter (ortholog) …	Coding
TC0100004675.rn.2	5.68	5.02	1.59	LOC102552901	KH homology domain-containing protein 1-like	Coding
TC0100006129.rn.2	9.89	9.22	1.59	Rnf169	ring finger protein 169	Coding
TC0100007991.rn.2	7.09	6.42	1.59	Sfxn4	sideroflexin 4	Coding
TC0200001548.rn.2	5.98	5.31	1.59	Mex3a	mex-3 RNA binding family member A; ENCODES a protein that exhibits poly(A) RNA binding (ortholog) AND INTERACTS WITH C60 fullerene AND 17beta-estradiol (ortholog) AND benzo[a]pyrene (ortholog)	Coding
TC0200002705.rn.2	4.71	4.04	1.59	LOC102547000	rho GTPase-activating protein 20-like	Coding
TC0200002728.rn.2	11.46	10.79	1.59	Bdp1	B double prime 1, subunit of RNA polymerase III transcription initiation factor IIIB	Coding
TC0200004269.rn.2	6.14	5.47	1.59	Gja8	gap junction protein, alpha 8	Coding
TC0300000255.rn.2	12.5	11.83	1.59	Ciz1	CDKN1A interacting zinc finger protein 1	Coding
TC0300000722.rn.2	5.68	5.01	1.59	LOC102554723	uncharacterized LOC102554723	Coding
TC0300002447.rn.2	5.7	5.03	1.59	LOC102551102	zinc finger protein 120-like	Coding
TC0300003518.rn.2	5.65	4.98	1.59	Olr550	olfactory receptor 550	Coding
TC0300003519.rn.2	5.65	4.98	1.59	Olr550	olfactory receptor 550 (Olr550), mRNA; ENCODES a protein that exhibits G-protein coupled receptor activity (inferred) AND olfactory receptor activity (inferred) AND INVOLVED IN detection of chemical stimulus involved in sensory perception of smell (inferred) AND G-protein coupled receptor signaling pathway (inferred) AND FOUND IN integral component of membrane (inferred) AND plasma membrane (infe…	Coding
TC0400000023.rn.2	5.05	4.38	1.59	Olr1235	olfactory receptor 1235	Coding
TC0400001176.rn.2	13.51	12.85	1.59	LOC100910130	protein FAM50A-like; ENCODES a protein that exhibits poly(A) RNA binding (ortholog) AND FOUND IN nucleus (ortholog) AND INTERACTS WITH (-)-epigallocatechin 3-gallate (ortholog) AND 2 3 7 8-tetrachlorodibenzodioxine (ortholog) AND benzo[a]pyrene (ortholog)	Coding
TC0400001189.rn.2	4.31	3.64	1.59	LRRTM1	leucine rich repeat transmembrane neuronal 1	Coding
TC0400003668.rn.2	7.56	6.88	1.59	Bid	BH3 interacting domain death agonist	Coding
TC0400003903.rn.2	5.35	4.68	1.59	RGD1306750	LOC362451	Coding
TC0500001215.rn.2	4.33	3.66	1.59	LOC100362122	selection and upkeep of intraepithelial T cells 3-like	Coding
TC0500003352.rn.2	11.83	11.16	1.59	Rnf11l1	ring finger protein 11-like 1	Coding
TC0500004242.rn.2	6.09	5.42	1.59	Tesk2	testis-specific kinase 2	Coding
TC0600002791.rn.2	6.95	6.28	1.59	Slc8a3	solute carrier family 8 (sodium/calcium exchanger), member 3	Coding
TC0600003042.rn.2	10.78	10.11	1.59	Atxn3	ataxin 3	Coding
TC0600003477.rn.2	7.49	6.82	1.59	Pcnxl4; LOC690208; RGD1566114; LOC100361845; ENSRNOG00000005568	pecanex-like 4 (Drosophila) [Source:RGD Symbol;Acc:1582892]; hypothetical protein LOC690208; INTERACTS WITH copper(2+) sulfate (ortholog) AND paraoxon (ortholog) AND pentachlorophenol (ortholog); similar to chromosome 14 open reading frame 135; PREDICTED: hypothetical protein LOC100361845 (LOC100361845), mRNA.; Uncharacterized protein [Source:UniProtKB/TrEMBL;Acc:F1M711]	Coding
TC0700000109.rn.2	4.51	3.84	1.59	Olr943	olfactory receptor 943	Coding
TC0700000252.rn.2	4.5	3.83	1.59	Ccdc105	coiled-coil domain containing 105	Coding
TC0700002090.rn.2	8.04	7.37	1.59	LOC100909526	INTERACTS WITH (-)-epigallocatechin 3-gallate (ortholog) AND 2 3 7 8-tetrachlorodibenzodioxine (ortholog) AND 5-aza-2'-deoxycytidine (ortholog)	Coding
TC0700002203.rn.2	6.8	6.14	1.59	Fgf22	fibroblast growth factor 22	Coding
TC0700003271.rn.2	3.7	3.04	1.59	Tmem71	transmembrane protein 71	Unassigned
TC0800002564.rn.2	4.1	3.43	1.59	Rab39a	RAB39A, member RAS oncogene family	Coding
TC0900000278.rn.2	7.73	7.07	1.59	Slc25a27	solute carrier family 25, member 27	Coding
TC0900000537.rn.2	4.6	3.93	1.59	Il1rl2	interleukin 1 receptor-like 2	Coding
TC0900001762.rn.2	11.39	10.72	1.59	Phf3	PHD finger protein 3	Coding
TC0X00000656.rn.2	4.85	4.19	1.59	Fam9b; LOC100360496	family with sequence similarity 9, member B [Source:RGD Symbol;Acc:2322060]; INTERACTS WITH aflatoxin B1 (ortholog) AND benzo[a]pyrene (ortholog); Uncharacterized protein [Source:UniProtKB/TrEMBL;Acc:F1LTD2]	Coding
TC0X00000883.rn.2	8.14	7.47	1.59	Armcx3	armadillo repeat containing, X-linked 3	Coding
TC0X00001878.rn.2	9.36	8.69	1.59	Zxdb; ENSRNOG00000022607	INTERACTS WITH 1-fluoro-2 4-dinitrobenzene (ortholog) AND 4-(ethoxymethylene)-2-phenyloxazol-5-one (ortholog) AND aflatoxin B1 (ortholog); zinc finger, X-linked, duplicated B; Uncharacterized protein [Source:UniProtKB/TrEMBL;Acc:F1LT93]	Multiple_Complex
TC0X00002694.rn.2	13.95	13.29	1.59	Atp6ap2	ATPase, H+ transporting, lysosomal accessory protein 2	Coding
TC1000000489.rn.2	5.43	4.76	1.59	Olr1395	olfactory receptor 1395	Coding
TC1000000916.rn.2	5.41	4.74	1.59	Kcnab3	potassium channel, voltage-gated shaker-related subfamily A regulatory beta subunit 3	Coding
TC1000001856.rn.2	5.47	4.81	1.59	Arsg	arylsulfatase G	Unassigned
TC1000003694.rn.2	10.85	10.18	1.59	Cwc25	CWC25 spliceosome-associated protein homolog	Coding
TC1000003833.rn.2	12.29	11.62	1.59	Vat1	vesicle amine transport 1	Coding
TC1200000599.rn.2	5.57	4.9	1.59	LOC102552626; Pitpnm2	uncharacterized LOC102552626; phosphatidylinositol transfer protein, membrane-associated 2 (Pitpnm2), mRNA. Chalmel, et. al. Testis-expressed Unannotated Transcripts (TUTs)	NonCoding
TC1400000149.rn.2	10.33	9.66	1.59	Wdfy3	WD repeat and FYVE domain containing 3	Coding
TC1600000225.rn.2	6.21	5.54	1.59	Med26	mediator complex subunit 26	Coding
TC1600000858.rn.2	10.67	10	1.59	Gpat4	glycerol-3-phosphate acyltransferase 4	Coding
TC1600001959.rn.2	12.53	11.86	1.59	Map1lc3b2	INVOLVED IN autophagy (inferred)	Multiple_Complex
TC1700000859.rn.2	7.73	7.07	1.59	Fzd8; LOC100909849	frizzled family receptor 8 (Fzd8), mRNA; frizzled homolog 8 (Drosophila), mRNA (cDNA clone MGC:112790 IMAGE:7371338), complete cds.; INTERACTS WITH 17beta-estradiol (ortholog) AND atrazine (ortholog) AND copper(2+) sulfate (ortholog)	Coding
TC1700001768.rn.2	8.51	7.84	1.59	Tdp2	tyrosyl-DNA phosphodiesterase 2	Coding
TC1700001791.rn.2	4.85	4.17	1.59	Slc17a1	solute carrier family 17 (organic anion transporter), member 1	Coding
TC0100000277.rn.2	5.89	5.22	1.58	Clvs2	clavesin 2	Coding
TC0100000781.rn.2	5.86	5.21	1.58	Vom1r27	vomeronasal 1 receptor 27	Coding
TC0100001137.rn.2	10.07	9.41	1.58	LOC100910046; ENSRNOG00000018885	zinc finger protein 60-like [Source:RGD Symbol;Acc:6500398]; ENCODES a protein that exhibits metal ion binding (inferred) AND nucleic acid binding (inferred) AND FOUND IN intracellular (inferred) AND INTERACTS WITH 2 3 7 8-tetrachlorodibenzodioxine (ortholog) AND 2-methylcholine (ortholog) AND aflatoxin B1 (ortholog); RCG54262, isoform CRA_bUncharacterized protein [Source:UniProtKB/TrEMBL;Acc:D3Z…	Coding
TC0100001386.rn.2	4.23	3.57	1.58	MGC114499	similar to RIKEN cDNA 4930433I11 gene; similar to RIKEN cDNA 4930433I11 gene (MGC114499), mRNA.	Coding
TC0100002362.rn.2	12.54	11.89	1.58	Adm	adrenomedullin	Coding
TC0100002611.rn.2	12.31	11.65	1.58	Kctd13	potassium channel tetramerization domain containing 13	Coding
TC0100003581.rn.2	12.74	12.09	1.58	LOC100911914	TBC1 domain family member 12-like	Coding
TC0100004807.rn.2	5.34	4.68	1.58	Kir3dl1	killer cell immunoglobulin-like receptor, three domains, long cytoplasmic tail, 1	Coding
TC0100005215.rn.2	12.54	11.89	1.58	Clip3	CAP-GLY domain containing linker protein 3 [Source:RGD Symbol;Acc:1306245]; ENCODES a protein that exhibits ganglioside binding (ortholog) AND microtubule binding (ortholog) AND INVOLVED IN chaperone-mediated protein transport (ortholog) AND fat cell differentiation (ortholog) AND membrane biogenesis (ortholog) AND FOUND IN early endosome membrane (ortholog) AND membrane raft (ortholog) AND plasm…	Coding
TC0100005754.rn.2	5.63	4.97	1.58	LOC102553828	spermatogenesis-associated protein 13-like	Coding
TC0100006250.rn.2	4.35	3.69	1.58	Olr142	olfactory receptor 142	Coding
TC0100006490.rn.2	11.23	10.57	1.58	Syt17	synaptotagmin XVII	Coding
TC0100007738.rn.2	11.7	11.04	1.58	LOC100911779	ENCODES a protein that exhibits cytochrome-c oxidase activity (ortholog) AND INVOLVED IN heme a biosynthetic process (ortholog) AND hydrogen ion transmembrane transport (ortholog) AND respiratory chain complex IV assembly (ortholog) AND ASSOCIATED WITH Leigh Disease (ortholog) AND FOUND IN mitochondrial inner membrane (ortholog) AND mitochondrion (ortholog) AND INTERACTS WITH 2 6-dinitrotoluene A…	Coding
TC0200001898.rn.2	10.55	9.89	1.58	Rsbn1	round spermatid basic protein 1	Coding
TC0200004353.rn.2	5.83	5.17	1.58	Tshb	thyroid stimulating hormone, beta	Coding
TC0300000034.rn.2	6.71	6.05	1.58	Nsmf	NMDA receptor synaptonuclear signaling and neuronal migration factor	Multiple_Complex
TC0300000967.rn.2	4	3.34	1.58	Btbd18	BTB (POZ) domain containing 18	Coding
TC0300001374.rn.2	12.21	11.55	1.58	Lgr4	leucine-rich repeat-containing G protein-coupled receptor 4	Coding
TC0300001599.rn.2	12.29	11.63	1.58	Mir147	microRNA 147	Multiple_Complex
TC0400002127.rn.2	12.55	11.89	1.58	Lmbr1	limb development membrane protein 1	Coding
TC0400002974.rn.2	5.92	5.27	1.58	Vom1r77	vomeronasal 1 receptor 77	Coding
TC0500000003.rn.2	11.53	10.87	1.58	LOC100911813; LOC102550397	sperm motility kinase X-like; zinc finger protein 709-like	Coding
TC0500001137.rn.2	14.65	13.99	1.58	Tmem59	transmembrane protein 59	Coding
TC0500001463.rn.2	11.34	10.68	1.58	Stk40	serine/threonine kinase 40	Coding
TC0500002714.rn.2	4.59	3.93	1.58	Baat	bile acid CoA:amino acid N-acyltransferase	Coding
TC0500002743.rn.2	4.31	3.64	1.58	Olr847; LOC100912420	olfactory receptor 847; INTERACTS WITH disodium selenite (ortholog)	Coding
TC0500003287.rn.2	4.55	3.89	1.58	Lexm	lymphocyte expansion molecule	Coding
TC0600001639.rn.2	5.67	5	1.58	Pld4	phospholipase D family, member 4	Coding
TC0600002024.rn.2	7.17	6.51	1.58	Emilin1	elastin microfibril interfacer 1	Coding
TC0600002851.rn.2	5.19	4.53	1.58	LOC102556131; Rgs6	uncharacterized LOC102556131; PREDICTED: regulator of G-protein signaling 6 (Rgs6), mRNA. Chalmel, et. al. Testis-expressed Unannotated Transcripts (TUTs)	NonCoding
TC0700000248.rn.2	5.23	4.58	1.58	Olr1085	olfactory receptor 1085	Coding
TC0700001432.rn.2	7.73	7.07	1.58	Pdxp; Sh3bp1	pyridoxal (pyridoxine, vitamin B6) phosphatase; ENCODES a protein that exhibits heat shock protein binding (ortholog) AND magnesium ion binding (ortholog) AND phosphoprotein phosphatase activity (ortholog) AND INVOLVED IN actin rod assembly (ortholog) AND cellular response to ATP (ortholog) AND dephosphorylation (ortholog) AND PARTICIPATES IN vitamin B6 metabolic pathway AND FOUND IN actin cytosk…	Coding
TC0800003505.rn.2	11.21	10.55	1.58	Tgfbr2	transforming growth factor, beta receptor 2	Coding
TC0X00001936.rn.2	3.96	3.31	1.58	Tex11	testis expressed 11	Coding
TC0X00002681.rn.2	8.55	7.88	1.58	FAM120C	ENCODES a protein that exhibits poly(A) RNA binding (ortholog) AND INTERACTS WITH nickel dichloride AND 2-methylcholine (ortholog) AND 4 4'-diaminodiphenylmethane (ortholog)	Multiple_Complex
TC1000001149.rn.2	10.48	9.82	1.58	Fam222b	family with sequence similarity 222, member B	Coding
TC1000001227.rn.2	9.06	8.4	1.58	Ccl7	chemokine (C-C motif) ligand 7	Coding
TC1000002801.rn.2	7.94	7.28	1.58	Slc22a5	solute carrier family 22 (organic cation/carnitine transporter), member 5	Coding
TC1000002931.rn.2	11.03	10.37	1.58	Tom1l2	target of myb1 like 2 membrane trafficking protein	Coding
TC1000003123.rn.2	4.67	4.01	1.58	Alox12	arachidonate 12-lipoxygenase	Coding
TC1000003888.rn.2	6.38	5.73	1.58	Gfap	glial fibrillary acidic protein	Coding
TC1100000412.rn.2	5.05	4.39	1.58	Olr1528	olfactory receptor 1528	Coding
TC1100000696.rn.2	8.58	7.92	1.58	Dtx3l	deltex 3 like, E3 ubiquitin ligase	Coding
TC1200000236.rn.2	8.45	7.79	1.58	Rbak	RB-associated KRAB zinc finger	Coding
TC1200001078.rn.2	11.57	10.91	1.58	Zfp655; LOC100910762	zinc finger protein 655; zinc finger protein 655 (Zfp655), mRNA; INTERACTS WITH benzene (ortholog) AND carmustine (ortholog) AND copper(2+) sulfate (ortholog); Chalmel, et. al. AceView Annotation Zfp655.bSep08; Chalmel, et. al. AceView Annotation Zfp655.fSep08	Coding
TC1300001483.rn.2	11.59	10.93	1.58	Camsap2	calmodulin regulated spectrin-associated protein family, member 2	Coding
TC1300001802.rn.2	4.06	3.4	1.58	Atp1b1	ATPase, Na+/K+ transporting, beta 1 polypeptide	Coding
TC1400000442.rn.2	10.65	9.99	1.58	Fryl	FRY-like	Coding
TC1500001853.rn.2	3.98	3.31	1.58	Gulo	gulonolactone (L-) oxidase	Coding
TC1500001996.rn.2	7.44	6.78	1.58	Bmp1	bone morphogenetic protein 1	Coding
TC1700000053.rn.2	5.54	4.88	1.58	Ctla2a	cytotoxic T lymphocyte-associated protein 2 alpha	Coding
TC1700000547.rn.2	12.04	11.38	1.58	Cdkal1	CDK5 regulatory subunit associated protein 1-like 1	Coding
TC1800000131.rn.2	9.15	8.49	1.58	Garem	Protein LOC679154; ENCODES a protein that exhibits proline-rich region binding (ortholog) AND INVOLVED IN cellular response to epidermal growth factor stimulus (ortholog) AND epidermal growth factor receptor signaling pathway (ortholog) AND positive regulation of cell proliferation (ortholog) AND INTERACTS WITH 2 3 7 8-tetrachlorodibenzodioxine (ortholog) AND aflatoxin B1 (ortholog) AND all-trans…	Coding
TC1800000466.rn.2	4.43	3.77	1.58	Lvrn	laeverin	Coding
TC1800000850.rn.2	7.57	6.91	1.58	Hdhd2	haloacid dehalogenase-like hydrolase domain containing 2	Coding
TC1900000982.rn.2	5.17	4.51	1.58	Drc7	dynein regulatory complex subunit 7	Coding
TC1900001475.rn.2	6.1	5.43	1.58	Ldhd	lactate dehydrogenase D	Coding
TC2000000191.rn.2	7.41	6.75	1.58	Ly6g6c	lymphocyte antigen 6 complex, locus G6C	Coding
TC2000000969.rn.2	4.45	3.79	1.58	RT1-M2	RT1 class Ib, locus M2	Coding
TC0100000306.rn.2	9.55	8.89	1.57	Trmt11	tRNA methyltransferase 11 homolog	Coding
TC0100001426.rn.2	4.56	3.91	1.57	Klk5; LOC102546758	kallikrein related-peptidase 5 [Source:MGI Symbol;Acc:MGI:1915918]; INTERACTS WITH (S)-nicotine (ortholog) AND cisplatin (ortholog) AND citric acid (ortholog)	Coding
TC0100001527.rn.2	11.89	11.23	1.57	Gtf2h1	general transcription factor IIH, polypeptide 1	Coding
TC0100003580.rn.2	11.07	10.42	1.57	LOC100911865	ENCODES a protein that exhibits Rab GTPase activator activity (inferred) AND INVOLVED IN positive regulation of Rab GTPase activity (inferred) AND INTERACTS WITH (-)-epigallocatechin 3-gallate (ortholog) AND 2 3 7 8-tetrachlorodibenzodioxine (ortholog) AND 2-methylcholine (ortholog)	Coding
TC0100003583.rn.2	12.07	11.42	1.57	LOC685933	ENCODES a protein that exhibits Rab GTPase activator activity (inferred) AND INVOLVED IN positive regulation of Rab GTPase activity (inferred) AND INTERACTS WITH (-)-epigallocatechin 3-gallate (ortholog) AND cobalt dichloride (ortholog) AND formaldehyde (ortholog)	Coding
TC0100003651.rn.2	5.46	4.81	1.57	Kcnip2	Kv channel-interacting protein 2 [Source:RGD Symbol;Acc:70887]; ENCODES a protein that exhibits calcium ion binding AND potassium channel regulator activity AND A-type (transient outward) potassium channel activity (ortholog) AND INVOLVED IN clustering of voltage-gated potassium channels AND protein heterooligomerization AND membrane repolarization (ortholog) AND PARTICIPATES IN calcium/calcium-m…	Coding
TC0100004220.rn.2	6.02	5.37	1.57	LOC102547026	uncharacterized LOC102547026	Coding
TC0100005256.rn.2	6.47	5.83	1.57	LOC102550094; Zfp536	uncharacterized LOC102550094; PREDICTED: zinc finger protein 536 (Znf536), mRNA. Chalmel, et. al. Testis-expressed Unannotated Transcripts (TUTs)	NonCoding
TC0100005801.rn.2	6.93	6.28	1.57	Klhl25	kelch-like family member 25	Coding
TC0100007032.rn.2	3.7	3.05	1.57	Gal	galanin/GMAP prepropeptide	Coding
TC0200002811.rn.2	4.46	3.81	1.57	LOC100910467	ENCODES a protein that exhibits G-protein coupled receptor activity (inferred) AND olfactory receptor activity (inferred) AND INVOLVED IN detection of chemical stimulus involved in sensory perception of smell (inferred) AND G-protein coupled receptor signaling pathway (inferred) AND FOUND IN integral component of membrane (inferred) AND plasma membrane (inferred)	Coding
TC0300002717.rn.2	4.68	4.04	1.57	Lhx3	LIM homeobox 3	Coding
TC0300002905.rn.2	13.71	13.06	1.57	Mvb12b	multivesicular body subunit 12B	Coding
TC0300003455.rn.2	4.85	4.2	1.57	Olr440	olfactory receptor 440	Multiple_Complex
TC0300004887.rn.2	10.04	9.39	1.57	LOC102553249	zinc finger protein 120-like [Source:RGD Symbol;Acc:7545273]	Coding
TC0400002776.rn.2	6.25	5.59	1.57	LOC100912416	protein FAM115C-like	Coding
TC0400003855.rn.2	5.15	4.5	1.57	RGD1564770	similar to CD69 antigen (p60, early T-cell activation antigen)	Coding
TC0500001759.rn.2	4	3.35	1.57	Pla2g2a	phospholipase A2, group IIA (platelets, synovial fluid)	Coding
TC0500002611.rn.2	4.56	3.91	1.57	Fam166b	Protein LOC100365928; INTERACTS WITH pirinixic acid (ortholog) AND titanium dioxide (ortholog) AND torcetrapib (ortholog)	Coding
TC0500003884.rn.2	4.7	4.05	1.57	Cela3b	chymotrypsin-like elastase family, member 3B	Coding
TC0500003904.rn.2	5.4	4.74	1.57	Fam43b	family with sequence similarity 43, member B	Coding
TC0600002032.rn.2	12.03	11.38	1.57	Slc35f6	solute carrier family 35, member F6	Multiple_Complex
TC0600002883.rn.2	10.05	9.4	1.57	Tgfb3	transforming growth factor, beta 3	Coding
TC0600003475.rn.2	5.23	4.58	1.57	Iah1	isoamyl acetate-hydrolyzing esterase 1 homolog	Coding
TC0700002122.rn.2	11.35	10.7	1.57	Zbtb7a	zinc finger and BTB domain containing 7a	Coding
TC0700002167.rn.2	8.9	8.24	1.57	Mum1	melanoma associated antigen (mutated) 1	Coding
TC0700003443.rn.2	6.19	5.54	1.57	Foxred2	FAD-dependent oxidoreductase domain containing 2	Coding
TC0700003724.rn.2	8.1	7.45	1.57	Abcd2	ATP-binding cassette, subfamily D (ALD), member 2	Coding
TC0800002023.rn.2	4.43	3.78	1.57	Olr1147	olfactory receptor 1147	Coding
TC0800002311.rn.2	4.46	3.81	1.57	LOC100910595	INTERACTS WITH 17beta-estradiol (ortholog) AND 5-azacytidine (ortholog) AND all-trans-retinoic acid (ortholog)	Coding
TC0800003560.rn.2	4.78	4.13	1.57	Cx3cr1	chemokine (C-X3-C motif) receptor 1	Coding
TC0900001545.rn.2	7.82	7.17	1.57	Trerf1	transcriptional regulating factor 1	Coding
TC0X00001298.rn.2	4.84	4.19	1.57	Tex28	testis expressed 28	Coding
TC1000000684.rn.2	4.98	4.33	1.57	Olr1443	olfactory receptor 1443	Coding
TC1000001975.rn.2	11.72	11.07	1.57	Sphk1	sphingosine kinase 1	Coding
TC1000002879.rn.2	4.25	3.6	1.57	Olr1425	olfactory receptor 1425	Coding
TC1000002930.rn.2	4.81	4.15	1.57	Srebf1	sterol regulatory element binding transcription factor 1	Coding
TC1000004130.rn.2	7.22	6.57	1.57	Recql5	RecQ helicase-like 5	Coding
TC1100000746.rn.2	9.21	8.56	1.57	RGD1305422	similar to mKIAA0226 protein	Unassigned
TC1100001140.rn.2	4.94	4.28	1.57	Lipi	lipase, member I	Coding
TC1200001299.rn.2	5.32	4.67	1.57	Actl6b	actin-like 6B	Coding
TC1300001082.rn.2	6.25	5.6	1.57	NONMMUG002869; uc007eed.1; ENSMUSG00000089688	Non-coding transcript identified by NONCODE: Antisense; RIKEN cDNA 1600010F14 gene; RIKEN cDNA 1600010F14 gene, Non-coding transcript identified by NONCODE: Antisense, novel transcript	NonCoding
TC1500000608.rn.2	7.84	7.19	1.57	Spata13	spermatogenesis associated 13	Coding
TC1500000792.rn.2	4.69	4.04	1.57	LOC685907	similar to PRAME family member 8	Coding
TC1500001382.rn.2	6.33	5.68	1.57	Synpr	Chalmel, et. al. AceView Annotation Synpr.bSep08 Testis-expressed Unannotated Transcripts (TUTs)	NonCoding
TC1600000059.rn.2	5.29	4.64	1.57	Wnt5a	wingless-type MMTV integration site family, member 5A	Coding
TC1600001987.rn.2	6.97	6.32	1.57	Kbtbd11	kelch repeat and BTB (POZ) domain containing 11	Coding
TC1800000301.rn.2	9.27	8.62	1.57	Igip	IgA-inducing protein	Coding
TC1800001872.rn.2	3.81	3.16	1.57	Chsy3	chondroitin sulfate synthase 3	Unassigned
TC1900000025.rn.2	8.56	7.91	1.57	Tk2	thymidine kinase 2, mitochondrial	Coding
TC2000000631.rn.2	6.69	6.04	1.57	Ranbp2	RAN binding protein 2	Unassigned
TC2000001104.rn.2	4.57	3.92	1.57	Ly6g5b	lymphocyte antigen 6 complex, locus G5B; FOUND IN extracellular region (inferred) AND INTERACTS WITH cadmium dichloride AND 2 3 7 8-tetrachlorodibenzodioxine (ortholog)	Coding
TC2000001271.rn.2	7.22	6.57	1.57	Hsf2bp	heat shock transcription factor 2 binding protein	Coding
TC2000001555.rn.2	7.1	6.45	1.57	Tspan15	tetraspanin 15	Coding
TCUn_AABR07024042v100000001.rn.2	4.65	3.99	1.57	Olr264	ENCODES a protein that exhibits olfactory receptor activity (inferred) AND INVOLVED IN detection of chemical stimulus involved in sensory perception of smell (inferred) AND G-protein coupled receptor signaling pathway (inferred) AND FOUND IN integral component of membrane (inferred); olfactory receptor 264	Coding
TC0100001294.rn.2	11.73	11.09	1.56	Pepd	peptidase D	Coding
TC0100002797.rn.2	10.97	10.32	1.56	Mgmt	O-6-methylguanine-DNA methyltransferase	Coding
TC0100002843.rn.2	6.01	5.37	1.56	LOC680907	similar to scavenger receptor cysteine-rich type 1 protein M160 precursor; ENCODES a protein that exhibits scavenger receptor activity (inferred) AND INVOLVED IN gamma-delta T cell lineage commitment (inferred) AND interleukin-17 production (inferred) AND receptor-mediated endocytosis (inferred) AND FOUND IN external side of plasma membrane (inferred) AND membrane (inferred)	Coding
TC0100003158.rn.2	10.95	10.31	1.56	Ubxn1	UBX domain protein 1	Coding
TC0100003603.rn.2	7.21	6.56	1.56	Ccnj	cyclin J	Coding
TC0100004388.rn.2	10.92	10.28	1.56	Cnksr3	Cnksr family member 3	Coding
TC0100004872.rn.2	13.97	13.33	1.56	Arhgap35	Rho GTPase activating protein 35	Coding
TC0100005130.rn.2	8.06	7.42	1.56	Zfp566	zinc finger protein 566	Coding
TC0100005262.rn.2	11.94	11.3	1.56	Uri1	URI1, prefoldin-like chaperone	Coding
TC0100006219.rn.2	4.86	4.22	1.56	Olr106	olfactory receptor 106	Coding
TC0100006709.rn.2	8.62	7.97	1.56	Zfp629	zinc finger protein 629	Coding
TC0100007383.rn.2	8.24	7.59	1.56	LOC102546963	protein prune homolog 2-like [Source:RGD Symbol;Acc:7689479]; protein prune homolog 2-like	Coding
TC0100007527.rn.2	9.63	8.99	1.56	RGD1311595	similar to KIAA2026 protein [Source:RGD Symbol;Acc:1311595]; Uncharacterized protein; INTERACTS WITH chloroprene AND (-)-epigallocatechin 3-gallate (ortholog) AND potassium chromate (ortholog); similar to KIAA2026 protein; PREDICTED: similar to KIAA2026 protein (RGD1311595), mRNA.	Coding
TC0100007653.rn.2	5.68	5.04	1.56	Fra10ac1	fragile site, folic acid type, rare, fra(10)(q23.3) or fra(10)(q24.2) candidate 1	Unassigned
TC0200000461.rn.2	5.35	4.71	1.56	Fgf10	fibroblast growth factor 10	Coding
TC0200002663.rn.2	6.9	6.25	1.56	Arhgef28	Rho guanine nucleotide exchange factor (GEF) 28	Coding
TC0300000060.rn.2	9.62	8.98	1.56	Abca2	ATP-binding cassette, subfamily A (ABC1), member 2	Coding
TC0300000069.rn.2	5.64	5	1.56	Lcn8	lipocalin 8	Coding
TC0300000112.rn.2	5.63	4.98	1.56	Lcn1	lipocalin 1	Coding
TC0300000794.rn.2	5.08	4.44	1.56	Cybrd1	cytochrome b reductase 1	Coding
TC0300003167.rn.2	9.49	8.84	1.56	Baz2b	bromodomain adjacent to zinc finger domain, 2B	Coding
TC0300003665.rn.2	7.48	6.84	1.56	LOC100362202	INTERACTS WITH (-)-epigallocatechin 3-gallate (ortholog) AND 5-fluorouracil (ortholog) AND aflatoxin B1 (ortholog)	Multiple_Complex
TC0400000049.rn.2	8.11	7.47	1.56	Nom1	nucleolar protein with MIF4G domain 1	Coding
TC0400000487.rn.2	4.37	3.72	1.56	Hyal4	hyaluronoglucosaminidase 4	Coding
TC0400000528.rn.2	11.13	10.49	1.56	Ahcyl2	adenosylhomocysteinase-like 2	Coding
TC0400004069.rn.2	6.14	5.5	1.56	Casc1	cancer susceptibility candidate 1	Coding
TC0500002089.rn.2	5.38	4.74	1.56	Tnfrsf4	tumor necrosis factor receptor superfamily, member 4	Coding
TC0500003461.rn.2	5.23	4.59	1.56	Cfap57	cilia and flagella associated protein 57	Coding
TC0500003889.rn.2	6.77	6.13	1.56	Alpl	alkaline phosphatase, liver/bone/kidney	Coding
TC0500004244.rn.2	12.73	12.08	1.56	Rragc	Ras-related GTP binding C	Coding
TC0600000841.rn.2	4.47	3.82	1.56	Mia2	melanoma inhibitory activity 2 [Source:RGD Symbol;Acc:1307353]; INVOLVED IN cholesterol homeostasis (ortholog) AND triglyceride homeostasis (ortholog) AND FOUND IN endoplasmic reticulum exit site (ortholog) AND INTERACTS WITH 2 3 7 8-tetrachlorodibenzodioxine (ortholog) AND 4 4'-diaminodiphenylmethane (ortholog) AND aflatoxin B1 (ortholog)	Coding
TC0600002725.rn.2	15.48	14.85	1.56	Atp6v1d	ATPase, H+ transporting, lysosomal V1 subunit D	Coding
TC0600003230.rn.2	5.21	4.57	1.56	Rd3l	retinal degeneration 3-like	Coding
TC0700001523.rn.2	3.85	3.21	1.56	LOC688613	hypothetical protein LOC688613	Coding
TC0700002018.rn.2	5.99	5.35	1.56	Olr877	olfactory receptor 877	Coding
TC0700003175.rn.2	8.13	7.49	1.56	RGD1310852	similar to RIKEN cDNA 9130401M01	Coding
TC0700004052.rn.2	7.86	7.22	1.56	March2	membrane-associated ring finger (C3HC4) 2, E3 ubiquitin protein ligase	Coding
TC0800001533.rn.2	4.24	3.6	1.56	Mst1	macrophage stimulating 1	Coding
TC0800002781.rn.2	4.46	3.82	1.56	Ankdd1a	ankyrin repeat and death domain containing 1A	Coding
TC0800002784.rn.2	10.32	9.67	1.56	Plekho2	pleckstrin homology domain containing, family O member 2; INTERACTS WITH C60 fullerene AND 2 3 7 8-tetrachlorodibenzodioxine (ortholog) AND benzene (ortholog); PREDICTED: pleckstrin homology domain containing, family O member 2 (Plekho2), mRNA.	Coding
TC0X00001740.rn.2	4.51	3.86	1.56	Cldn34d	claudin 34D	Coding
TC1000000490.rn.2	4.5	3.86	1.56	Olr1397	olfactory receptor 1397	Multiple_Complex
TC1000001029.rn.2	4.78	4.14	1.56	Olr1467	olfactory receptor 1467	Coding
TC1000001542.rn.2	8.98	8.35	1.56	Arhgap23	Rho GTPase activating protein 23	Coding
TC1000002169.rn.2	10.94	10.3	1.56	LOC688442; LOC100910288	similar to limkain b1; meiosis arrest female protein 1-like	Multiple_Complex
TC1000003144.rn.2	4.59	3.95	1.56	Scimp	SLP adaptor and CSK interacting membrane protein	Coding
TC1000003383.rn.2	10.97	10.33	1.56	RGD1310429	similar to Protein Njmu-R1	Coding
TC1000003823.rn.2	11.63	10.99	1.56	Ezh1	enhancer of zeste 1 polycomb repressive complex 2 subunit	Coding
TC1000004292.rn.2	4.66	4.02	1.56	LOC688320	similar to Lung carbonyl reductase [NADPH] (NADPH-dependent carbonyl reductase) (LCR) (Adipocyte P27 protein) (AP27); ENCODES a protein that exhibits carbonyl reductase (NADPH) activity (inferred) AND protein self-association (inferred) AND INVOLVED IN oxidation-reduction process (inferred) AND protein tetramerization (inferred) AND FOUND IN mitochondrion (inferred)	Coding
TC1200000616.rn.2	10.68	10.04	1.56	Vps33a	vacuolar protein sorting 33 homolog A (S. cerevisiae)	Coding
TC1200001256.rn.2	8.27	7.62	1.56	RGD1305455	similar to hypothetical protein FLJ10925	Coding
TC1300000482.rn.2	6.16	5.51	1.56	Ncf2	neutrophil cytosolic factor 2	Coding
TC1300000587.rn.2	6.67	6.04	1.56	Tnr	tenascin R	Coding
TC1300000741.rn.2	4.43	3.79	1.56	Olfml2b	olfactomedin-like 2B	Coding
TC1400000468.rn.2	3.88	3.24	1.56	Gabra2	gamma-aminobutyric acid (GABA) A receptor, alpha 2	Coding
TC1400001049.rn.2	5.11	4.47	1.56	Fbxo48	F-box protein 48	Multiple_Complex
TC1400001456.rn.2	4.9	4.26	1.56	RGD1559999	similar to DNA segment, Chr 5, ERATO Doi 577, expressed [Source:RGD Symbol;Acc:1559999]; INTERACTS WITH 17beta-estradiol (ortholog) AND 2 3 7 8-tetrachlorodibenzodioxine (ortholog) AND 2-methylcholine (ortholog)	Coding
TC1400001950.rn.2	5.26	4.62	1.56	LOC102550650	uncharacterized LOC102550650	Coding
TC1500001541.rn.2	5.11	4.47	1.56	Olr1608	olfactory receptor 1608	Coding
TC1600001933.rn.2	5.15	4.51	1.56	Defb15	defensin beta 15; INVOLVED IN defense response to bacterium (inferred) AND FOUND IN extracellular region (inferred)	Coding
TC1700000055.rn.2	4.25	3.61	1.56	RGD1308751; Ctsll3	similar to Cathepsin L precursor (Major excreted protein) (MEP) [Source:RGD Symbol;Acc:1308751]; ENCODES a protein that exhibits cysteine-type peptidase activity (inferred) AND INVOLVED IN proteolysis (inferred) AND INTERACTS WITH 1-chloro-2 4-dinitrobenzene (ortholog) AND 17beta-estradiol (ortholog) AND 2-methylcholine (ortholog); cathepsin L-like 3	Coding
TC1700000109.rn.2	10.99	10.35	1.56	Gkap1	G kinase anchoring protein 1	Coding
TC1700000231.rn.2	11.21	10.57	1.56	Shc3	SHC (Src homology 2 domain containing) transforming protein 3	Coding
TC1700000660.rn.2	10.44	9.8	1.56	Zfp322a	zinc finger protein 322a	Coding
TC1700000706.rn.2	4.58	3.94	1.56	Gpr141	G protein-coupled receptor 141	Coding
TC1700001906.rn.2	13.1	12.46	1.56	Inhba	inhibin beta-A	Coding
TC2000000249.rn.2	14.99	14.34	1.56	Cdkn1a	cyclin-dependent kinase inhibitor 1A	Coding
TC2000000816.rn.2	6.11	5.47	1.56	LOC100911156	ENCODES a protein that exhibits cofactor binding (ortholog) AND D-aspartate oxidase activity (ortholog) AND receptor binding (ortholog) AND INVOLVED IN aspartate catabolic process (ortholog) AND aspartate metabolic process (ortholog) AND D-amino acid catabolic process (ortholog) AND INTERACTS WITH 17beta-estradiol (ortholog) AND 2 3 7 8-tetrachlorodibenzodioxine (ortholog) AND benzo[a]pyrene (ort…	Coding
TC2000000937.rn.2	4.38	3.73	1.56	Olr1681	olfactory receptor 1681	Coding
TC2000001483.rn.2	8.83	8.19	1.56	Rufy2	RUN and FYVE domain containing 2 (Rufy2), mRNA; RUN and FYVE domain containing 2; INTERACTS WITH (-)-epigallocatechin 3-gallate (ortholog) AND 17alpha-ethynylestradiol (ortholog) AND 2 3 7 8-tetrachlorodibenzodioxine (ortholog)	Coding
TC0100002310.rn.2	6	5.37	1.55	Olr242	olfactory receptor 242	Coding
TC0100004384.rn.2	6.34	5.71	1.55	Ipcef1	interaction protein for cytohesin exchange factors 1	Coding
TC0100005492.rn.2	6	5.36	1.55	LOC102552387	uncharacterized LOC102552387	Coding
TC0100005880.rn.2	11.44	10.8	1.55	Man2a2	mannosidase, alpha, class 2A, member 2	Coding
TC0100006669.rn.2	6.81	6.18	1.55	Slx1b	SLX1 structure-specific endonuclease subunit homolog B (S. cerevisiae)	Coding
TC0100007029.rn.2	10.3	9.67	1.55	Tpcn2	two pore segment channel 2	Coding
TC0100008089.rn.2	5.37	4.73	1.55	RGD1564382	similar to Sprouty homolog 3 (Spry-3)	Unassigned
TC0200004419.rn.2	11.76	11.13	1.55	Cept1	choline/ethanolamine phosphotransferase 1	Coding
TC0200004905.rn.2	6.04	5.41	1.55	Fam73a	Protein Fam73a; family with sequence similarity 73, member A	Coding
TC0300002489.rn.2	9.06	8.43	1.55	Rbm38	RNA binding motif protein 38	Coding
TC0300003256.rn.2	4.9	4.27	1.55	Ccdc173	coiled-coil domain containing 173	Coding
TC0300003478.rn.2	4.56	3.93	1.55	Olr485	olfactory receptor 485	Coding
TC0300003510.rn.2	3.93	3.29	1.55	Olr490; LOC100909796	olfactory receptor 490 (Olr490), mRNA; olfactory receptor 8K5-like; ENCODES a protein that exhibits G-protein coupled receptor activity (inferred) AND olfactory receptor activity (inferred) AND INVOLVED IN detection of chemical stimulus involved in sensory perception of smell (inferred) AND G-protein coupled receptor signaling pathway (inferred) AND FOUND IN integral component of membrane (inferr…	Coding
TC0300004191.rn.2	7.17	6.53	1.55	Siglec1	sialic acid binding Ig-like lectin 1, sialoadhesin	Coding
TC0300004505.rn.2	8.24	7.61	1.55	Plagl2	pleiomorphic adenoma gene-like 2	Coding
TC0400000832.rn.2	6.02	5.39	1.55	Zfp398	zinc finger protein 398	Coding
TC0400001906.rn.2	5.28	4.65	1.55	Tas2r109	taste receptor, type 2, member 109	Coding
TC0500000053.rn.2	10.85	10.21	1.55	Ncoa2	nuclear receptor coactivator 2	Coding
TC0500000395.rn.2	8.04	7.41	1.55	Mdn1	PARTICIPATES IN ribosome biogenesis pathway AND FOUND IN cytoplasm (ortholog) AND intermediate filament cytoskeleton (ortholog) AND membrane (ortholog) AND INTERACTS WITH (-)-demecolcine (ortholog) AND 17alpha-ethynylestradiol (ortholog) AND 17beta-estradiol (ortholog)	Coding
TC0500002507.rn.2	10.7	10.07	1.55	RGD1359108	similar to RIKEN cDNA 3110043O21	Coding
TC0500003900.rn.2	8.77	8.14	1.55	Pink1	PTEN induced putative kinase 1	Multiple_Complex
TC0500003956.rn.2	4.66	4.02	1.55	Clcnka	chloride channel, voltage-sensitive Ka	Coding
TC0700003457.rn.2	7.5	6.87	1.55	C1qtnf6	C1q and tumor necrosis factor related protein 6	Coding
TC0800002319.rn.2	5.33	4.7	1.55	Olr1305	olfactory receptor 1305	Coding
TC0800002658.rn.2	12.44	11.81	1.55	Cd276	Cd276 molecule	Coding
TC0900000911.rn.2	6.57	5.94	1.55	Wnt10a	wingless-type MMTV integration site family, member 10A	Coding
TC0900002091.rn.2	11.58	10.94	1.55	Ino80d	INO80 complex subunit D	Coding
TC0900002707.rn.2	10.89	10.26	1.55	Sp100	SP100 nuclear antigen	Coding
TC0X00000083.rn.2	6.77	6.14	1.55	Bcor	BCL6 co-repressor	Coding
TC0X00000847.rn.2	9.53	8.9	1.55	Diap2; Diaph2	diaphanous homolog 2 (Drosophila); ENCODES a protein that exhibits actin binding (ortholog) AND INVOLVED IN actin filament polymerization (ortholog) AND ASSOCIATED WITH Premature Ovarian Failure 2a (ortholog) AND Primary Ovarian Insufficiency (ortholog) AND FOUND IN Golgi apparatus (inferred) AND mitochondrion (inferred) AND nucleolus (inferred) AND INTERACTS WITH bis(2-chloroethyl) sulfide AND (…	Coding
TC0X00000880.rn.2	5.44	4.81	1.55	LOC501618	LRRGT00179	Coding
TC0X00000893.rn.2	5.17	4.54	1.55	Nxf5	INTERACTS WITH 5-aza-2'-deoxycytidine (ortholog) AND cadmium atom (ortholog) AND calcitriol (ortholog)	Coding
TC1000000100.rn.2	5.29	4.66	1.55	Tmem114	transmembrane protein 114	Coding
TC1000000754.rn.2	12.47	11.84	1.55	Alkbh5	alkB homolog 5, RNA demethylase	Coding
TC1200001759.rn.2	13.32	12.68	1.55	Sppl3	signal peptide peptidase like 3	Coding
TC1200001895.rn.2	7.43	6.8	1.55	Lrch4	leucine-rich repeats and calponin homology (CH) domain containing 4	Coding
TC1400000249.rn.2	11.39	10.77	1.55	Scarb2	scavenger receptor class B, member 2	Coding
TC1400000633.rn.2	4.27	3.64	1.55	Lgi2	leucine-rich repeat LGI family, member 2	Coding
TC1500001293.rn.2	6.2	5.57	1.55	LOC102555469	putative fidgetin-like protein 2-like	Coding
TC1600001899.rn.2	4.81	4.18	1.55	Sfrp1	secreted frizzled-related protein 1	Coding
TC1600001909.rn.2	7.01	6.38	1.55	Plat	plasminogen activator, tissue	Coding
TC1700000076.rn.2	5.54	4.91	1.55	Golm1	golgi membrane protein 1 [Source:RGD Symbol;Acc:1589384]; golgi membrane protein 1; INVOLVED IN nucleus organization (ortholog) AND regulation of lipid metabolic process (ortholog) AND FOUND IN extracellular space (ortholog) AND extracellular vesicular exosome (ortholog) AND Golgi apparatus (ortholog) AND INTERACTS WITH 17alpha-ethynylestradiol AND 2-methoxyethanol AND dexamethasone	Coding
TC1700000248.rn.2	4.94	4.31	1.55	LOC102546505	uncharacterized LOC102546505	Coding
TC2000000005.rn.2	8.85	8.22	1.55	Tmlhe	trimethyllysine hydroxylase, epsilon	Coding
TSUnmapped00000113.rn.2	5.16	4.52	1.55	Vwa5a	von Willebrand factor A domain containing 5A	Coding
TC0100000746.rn.2	6.36	5.74	1.54	Zfp329	zinc finger protein 329	Coding
[truncated: 21,194 more rows]

## Sheet: Tabelle1
ID	C6M Avg (log2)	C6C Avg (log2)	Fold Change	Gene Symbol	Description
TC1600000391.rn.2	12.52	10.24	4.85	Cpe	carboxypeptidase E
TC0300002672.rn.2	10.8	8.93	3.65	Dpp7	dipeptidylpeptidase 7
TC0100006300.rn.2	14.16	12.35	3.5	Tpp1	tripeptidyl peptidase I
TC0600003504.rn.2	6.69	5.03	3.14	Adam4l1	a disintegrin and metallopeptidase domain 4-like 1
TC1000003424.rn.2	8.95	7.42	2.88	Mmp28; LOC100912318	matrix metallopeptidase 28; INTERACTS WITH 2 3 7 8-tetrachlorodibenzodioxine (ortholog) AND 4 4'-diaminodiphenylmethane (ortholog) AND all-trans-retinoic acid (ortholog)
TCUn_KL568414v100000006.rn.2	9.05	7.77	2.44	Mmp28	matrix metallopeptidase 28 (Mmp28), mRNA; ENCODES a protein that exhibits calcium ion binding (inferred) AND metalloendopeptidase activity (inferred) AND zinc ion binding (inferred) AND INVOLVED IN negative regulation of macrophage chemotaxis (ortholog) AND FOUND IN cytoplasm (ortholog) AND INTERACTS WITH 2 2' 5 5'-tetrachlorobiphenyl AND C60 fullerene AND 2 3 7 8-tetrachlorodibenzodioxine (ortho…
TC1300000754.rn.2	10.59	9.33	2.39	Adamts4	ADAM metallopeptidase with thrombospondin type 1 motif, 4
TC2000000351.rn.2	5.09	3.84	2.38	Umodl1	uromodulin-like 1; uromodulin-like 1 [Source:RGD Symbol;Acc:1566039]; ENCODES a protein that exhibits calcium ion binding (inferred) AND peptidase inhibitor activity (inferred) AND INVOLVED IN adipose tissue development (ortholog) AND cellular response to gonadotropin-releasing hormone (ortholog) AND multicellular organismal reproductive process (ortholog) AND FOUND IN external side of plasma mem…
TC0300003187.rn.2	5.73	4.56	2.25	Dpp4	dipeptidylpeptidase 4
TC2000000886.rn.2	12.7	13.21	-1.43	Prep	prolyl endopeptidase
TC0500001095.rn.2	7.19	7.75	-1.47	Oma1	OMA1 zinc metallopeptidase
TC0800000049.rn.2	5.4	5.96	-1.48	Mmp7	matrix metallopeptidase 7
TC0800000044.rn.2	3.89	4.5	-1.53	Mmp1	matrix metallopeptidase 1
TC0300002512.rn.2	10.1	10.8	-1.63	Npepl1	aminopeptidase-like 1
TC1600000480.rn.2	5.17	6.22	-2.06	Adam20	Protein Adam20; ENCODES a protein that exhibits metalloendopeptidase activity (inferred) AND zinc ion binding (inferred) AND INVOLVED IN proteolysis (inferred)
TC0100006818.rn.2	11.86	13.02	-2.22	Adam12	ADAM metallopeptidase domain 12
TC0700001579.rn.2	11.67	12.85	-2.27	Fbln1; LOC100362423	fibulin 1; Fbln1 protein-like; ENCODES a protein that exhibits peptidase activator activity (ortholog) AND INVOLVED IN embryo implantation AND extracellular matrix organization (ortholog) AND positive regulation of peptidase activity (ortholog) AND ASSOCIATED WITH Myocardial Ischemia AND Synpolydactyly 2 (ortholog) AND FOUND IN basement membrane (ortholog) AND extracellular matrix (ortholog) AND …
TC0200004677.rn.2	3.83	5.05	-2.32	LOC100910501	ENCODES a protein that exhibits aminopeptidase activity (ortholog) AND metalloaminopeptidase activity (ortholog) AND metallopeptidase activity (ortholog) AND INVOLVED IN angiogenesis (ortholog) AND cell migration (ortholog) AND cell proliferation (ortholog) AND FOUND IN apical part of cell (ortholog) AND apical plasma membrane (ortholog) AND brush border (ortholog) AND INTERACTS WITH 1 2 4-trimet…
TC0200004673.rn.2	3.21	4.54	-2.5	Enpep	glutamyl aminopeptidase
TC0700000761.rn.2	5.4	8.02	-6.13	Cpm	carboxypeptidase M

## Sheet: Sheet4
C6M Avg (log2)	C6C Avg (log2)	Fold Change	Gene Symbol	Description
8.32	11.2	-7.35	Acss2	acyl-CoA synthetase short-chain family member 2
5.8	8.63	-7.08	Olah	oleoyl-ACP hydrolase
10.17	12.94	-6.79	Hsd17b7	hydroxysteroid (17-beta) dehydrogenase 7
10.06	12.71	-6.26	Brinp1	bone morphogenetic protein/retinoic acid inducible neural-specific 1
5.4	8.02	-6.13	Cpm	carboxypeptidase M
7.87	10.09	-4.66	Gale	UDP-galactose-4-epimerase
3.21	4.54	-2.5	Enpep	glutamyl aminopeptidase
14.09	14.41	-1.25	Plin2	perilipin 2
15.19	9.45	53.36	Mpz	myelin protein zero
9.48	4.2	38.87	Fmod	fibromodulin
12.53	8.33	18.42	Tgfbi	transforming growth factor, beta induced
9.63	6.42	9.23	Adh7	alcohol dehydrogenase 7 (class IV), mu or sigma polypeptide
9.46	6.68	6.84	Cxcl1	chemokine (C-X-C motif) ligand 1
12.52	10.24	4.85	Cpe	carboxypeptidase E
6.69	5.03	3.14	Adam4l1	a disintegrin and metallopeptidase domain 4-like 1
10.8	8.93	3.65	Dpp7	dipeptidylpeptidase 7
11.29	9.76	2.87	Crebrf	CREB3 regulatory factor
